# Supplementary material for: Dyslipidemia, subclinical inflammation, hepatic cholestasis and endothelial dysfunction in schoolchildren with excess fat: A study from the United Arab Emirates
Source: PLoS One. 2019 Jan 9;14(1):e0210316. doi: 10.1371/journal.pone.0210316 (PMC6326508; doi:10.1371/journal.pone.0210316)
Supplement: S1 Dataset — (XLSX) [file pone.0210316.s001.xlsx]

## Sheet: Data
Study Number	Educational level (Grade 2=1, Grade 6=2, Grade10=3)	Age, days	Age, years	Gender (Male=1, Female=2)	HT	WT	BMI kg/m2	Father hx. HTN=1	F.hx Cholesterol=2Fhx	F.hx Heart attack=3	F.hx DM=4	F.hx Obesity=5	F. Smoking=6	F.Healthy=7	F. Other disease=8	Mother Hx. (HTN=1, Cholestrol=2, heart problem=3, DM=4, Obesity=5, Smoking=6, Other=7, healthy=8)	Mother hx. HTN=1	M.hx Cholesterol=2Fhx	M.hx Heart attack=3	M.hx DM=4	M.hx Obesity=5	M. Smoking=6	M.Healthy=7	Consanguinity? Yes=1, No=2	Student Smoking Yes=1, No=2	Consent for blood sample (agree=1, Disagree=2)	Waist circum.	abdominal obesity	Pulse rate	Systolic1	Systolic2	Diastolic1	Diastolic2	Systolic Average	Diastolic Average	Systolic percentile	Diastolic Percentile	Systolic-z-score	Diastolic-z-score	HbA1C (4.4 - 6.4)	Glucose (3.90 - 6.10)	Hs CRP (<3)	CHOL(3.10 - 5.60)	TRIGL ( 0.4 - 2.1)	HDL (0.91 - 2.21)	LDL (2.6 - 3.3)	IL6 (1.3 - 6.8 (3.9) pglmL)	TNF α (0.0 - 15.6 pglmL)	ADIPONECTIN (1.19 - 19.97 µg/ml)
CVD001	1	2824	7.73699	1	128	26.4	16.1133	2	2	2	2	2	1	2		8	2	2	2	2	2	2	1	2	2	1	51	0.398438	101	120	121	75	78	120.5	76.5	97.5	93.2	2	1.5
CVD002	1	2603	7.13151	1	125	22.9	14.656	2	2	2	2	2	1	2		8	2	2	2	2	2	2	1	2	2	1	46	0.368	88	102	105	56	60	103.5	58	66.2	48.3	0.4	0
CVD003	1	2495	6.83562	1	130	27.5	16.2722	2	2	2	2	2	1	2		8	2	2	2	2	2	2	1	2	2	1	50	0.384615	69	101	104	65	63	102.5	64	53.8	64.8	0.1	0.4
CVD004	1	2648	7.25479	1	121	19.6	13.3871	2	2	2	2	2	2	1		7	2	2	2	2	2	2	2	2	2	2	43	0.355372	107	113	107	79	71	110	75	89.1	93.5	1.2	1.5
CVD005	1	2531	6.93425	1	129.5	22.2	13.2377	2	2	2	2	2	2	1		8	2	2	2	2	2	2	2	1	2	1	49	0.378378	90	118	118	77	75	118	76	94.2	92.2	1.6	1.4
CVD006	1	2729	7.47671	1	128	22.4	13.6719	1	2	2	2	2	2	2		4	2	2	2	1	2	2	1	2	2	1	45	0.351562	98	108	108	71	70	108	70.5	77.7	83.4	0.8	1
CVD007	1	2691	7.3726	1	130	38.5	22.7811	2	2	2	2	2	2	2		8	2	2	2	2	2	2	1	2	2	2	67	0.515385	98	115	115	69	70	115	69.5	90.7	80.1	1.3	0.8
CVD008	1	2550	6.9863	1	123	28.7	18.9702	2	2	2	2	2	1	2		8	2	2	2	2	2	2	1	2	2	1	54	0.439024	96	126	124	76	78	125	77	99.4	94.9	2.5	1.6
CVD009	1	2821	7.72877	1	.	.	.	2	2	2	2	2	1	2		8	2	2	2	2	2	2	1	2	2	1		#VALUE!
CVD010	1	2820	7.72603	1	124	28	18.2102	2	2	2	2	2	2	1		8	2	2	2	2	2	2	1	2	2	1	61	0.491935	95	109	108	75	79	108.5	77	84.7	98.8	1	1.6
CVD011	1	2717	7.44384	1	130	24.5	14.497	2	2	1	2	2	2	2		7	2	2	2	2	2	2	2	1	2	1	47	0.361538	86	108	108	79	80	108	79.5	75.2	95.6	0.7	1.7
CVD012	1	2435	6.67123	1	130	24.6	14.5562	2	2	2	2	2	2	1		8	2	2	2	2	2	2	1	2	2	1	50	0.384615	92	119	120	79	75	119.5	77	95.3	93.4	1.7	1.5
CVD013	1	2782	7.62192	1	128	22	13.4277	2	2	2	2	2	2	1		8	2	2	2	2	2	2	1	2	2		49	0.382812	88	115	111	69	69	113	69	89.4	80	1.2	0.8
CVD014	1	2463	6.74795	1	122	21.9	14.7138	2	2	2	2	2	1	2		8	2	2	2	2	2	2	1	2	2	1	50	0.409836	95	127	122	76	76	124.5	76	99.3	94.3	2.4	1.6
CVD015	1	2423	6.63836	1	126	27.8	17.5107	2	2	2	2	2	2	1		8	2	2	2	2	2	2	1	1	2	1	56	0.444444	84	120	120	65	67	120	66	96.7	73.6	1.8	0.6
CVD016	1	2821	7.72877	1	129	25	15.0231	2	2	2	2	2	2	1		8	2	2	2	2	2	2	1	1	2	1	51	0.395349	75	121	120	45	63	120.5	54	97.3	31.9	1.9	-0.5
CVD017	1	2549	6.98356	1	127.5	21.2	13.0411	2	2	2	2	2	2	1		8	2	2	2	2	2	2	1	2	2	1	52	0.407843	85	105	100	71	71	102.5	71	58	84.8	0.2	1
CVD018	1	2478	6.78904	1	130	37	21.8935	2	2	2	2	2	2	1		8	2	2	2	2	2	2	1	2			63	0.484615	101	126	115	70	64	120.5	67	96.2	73.9	1.8	0.6
CVD019	1	2826	7.74247	1	125	22	14.08	2	2	2	2	2	1	2		8	2	2	2	2	2	2	1	1	2	2	45	0.36	89	99	95	59	60	97	59.5	46.2	53.7	-0.1	0.1
CVD020	1	2544	6.96986	1	134	28	15.5937	2	2	2	2	2	1	2		8	2	2	2	2	2	2	1	2	2	1	54	0.402985	89	90	90	56	60	90	58	12	41.7	-1.2	-0.2
CVD021	1	2821	7.72877	1	127.5	23.8	14.6405	2	2	2	2	2	2	1		8	2	2	2	2	2	2	1	1	2	2	50	0.392157	88	115	115	79	81	115	80	92.9	96.4	1.5	1.8
CVD022	1	2705	7.41096	1	132	37.9	21.7516	2	2	2	2	2	2	1		8	2	2	2	2	2	2	1	1	2	2	59	0.44697	96	122	120	83	80	121	81.5	96.6	96.7	1.8	1.8
CVD023	1	2821	7.72877	1	130	23.7	14.0237	2	2	2	2	1	2	2		8	2	2	2	2	2	2	1	1	2	2	50	0.384615	92	112	110	74	78	111	76	84	92	1	1.4
CVD024	1	2520	6.90411	1	130	30.6	18.1065	2	2	2	2	2	2	1		8	2	2	2	2	2	2	1	2	2	1	58	0.446154	72	122	122	65	62	122	63.5	97.3	63.1	1.9	0.3
CVD025	1	2820	7.72603	1	129.5	26.5	15.8018	1	2	1	2	2	2	2		8	2	2	2	2	2	2	1	1	2	1	97	0.749035	125	120	80	80		100	80	49.5	96.1	0	1.8
CVD026	1	2820	7.72603	1	116.8	16.7	12.2414	2	2	2	2	2	2	2			2	2	2	2	2	2	.				46	0.393836	75	85	50	48		67.5	48	0.7	23.8	-2.5	-0.7
CVD027	1	2560	7.0137	1	128	23	14.0381	2	2	2	1	2	2	2		8	2	2	2	2	2	2	1	1	2	1	47	0.367188	89	122	114	65	57	118	61	94.9	56.1	1.6	0.2
CVD028	1	2823	7.73425	1	122	20	13.4372	2	2	2	2	2	2	1		8	2	2	2	2	2	2	1	2	2	2	52	0.42623	92	110	108	76	73	109	74.5	87.9	92.7	1.2	1.5
CVD029	1	2505	6.86301	1	128	22	13.4277	2	2	2	2	2	1	2		8	2	2	2	2	2	2	1	1	2	1	52	0.40625	78	92	100	58	60	96	59	33	49.4	-0.4	0
CVD030	1	2511	6.87945	1	118	18.5	13.2864	1	2	2	2	2	2	2		8	2	2	2	2	2	2	1	2	2	1	54	0.457627	69	92	90	59	57	91	58	32.1	54.8	-0.5	0.1
CVD031	1	2624	7.18904	1	128.5	22.8	13.8079	2	2	2	2	2	2	1		8	2	2	2	2	2	2	1	1	2	1	48	0.373541	72	95	104	74	67	99.5	70.5	46.4	83.2	-0.1	1
CVD032	1	2535	6.94521	1	126	21	13.2275	2	1	2	1	2		2		8	2	2	2	2	2	2	1	2	2	1	50	0.396825	101	93	97	64	60	95	62	32.8	61.1	-0.4	0.3
CVD033	1	2463	6.74795	1	125	20.1	12.864	2	2	2	1	2	1	1		8	2	2	2	2	2	2	1	2	2	1	46	0.368	98	113	110	66	69	111.5	67.5	86.5	78.2	1.1	0.8
CVD034	1	2529	6.92877	1	131	24.2	14.1017	1900-01-02	2	2	1	2	1	2		7	2	2	2	2	2	2	2	1	2	1	49	0.374046	82	96	104	68	70	100	69	43.7	78.6	-0.2	0.8
CVD035	1	2498	6.84384	1	.	.	.	2	2	2	2	2	2	1		8	2	2	2	2	2	2	1	2	2			#VALUE!
CVD036	1	2821	7.72877	1	130	26	15.3846	2	2	2	2	2	2	1		2 , 4 ,5	2	1	2	1	1	2	2	1	2	1	52	0.4	92	111	101	76	64	106	70	70.1	81.3	0.5	0.9
CVD037	2	4104	11.2438	1	140	30.1	15.3571	2	2	2	2	2	1	2		2	2	1	2	2	2	2	2	2	2	1	55	0.392857	81	99	98	69	60	98.5	64.5	34.6	62.7	-0.4	0.2
CVD038	2	3936	10.7836	1	141	53.3	26.8095	2	2	2	2	2	2	1		8	2	2	2	2	2	2	1	2	2		71	0.503546	61	121	116	93	72	118.5	82.5	92.4	96.7	1.4	1.8
CVD039	2	4422	12.1151	1	149.5	32.9	14.7202	2	2	2	2	2	2	1		8	2	2	2	2	2	2	1	1	2	1	57	0.381271	63	107	101	62	63	104	62.5	40.7	51.2	-0.2	0
CVD040	2	4136	11.3315	1	151	39	17.1045	2	2	2	2	2	2	1		8	2	2	2	2	2	2	1	2	2	1	59	0.390728	70	117	114	77	77	115.5	77	78.9	88.8	0.8	1.2
CVD041	2	4638	12.7068	1	160	72.6	28.3594	2	2	2	1	2	2	2		8	2	2	2	2	2	2	1	1	2	1	87	0.54375	64	107	114	51	68	110.5	59.5	51.7	36.2	0	-0.4
CVD042	2	4104	11.2438	1	148	49	22.3703	2	2	2	2	2	1	2		8	2	2	2	2	2	2	1	2	2		73	0.493243	71	114	101	65	58	107.5	61.5	56.1	46.9	0.2	-0.1
CVD043	2	4783	13.1041	1	.	.	.	1900-01-02	2	1	1	2	2	2		8	2	2	2	2	2	2	1	2	2	2		#VALUE!						#DIV/0!	#DIV/0!
CVD044	2	4104	11.2438	1	146.5	60.8	28.3288	2	2	2	2	2	2	1		4	2	2	2	1	2	2	2	1	2	1	91	0.62116	86	113	115	69	70	114	69.5	79.1	73.8	0.8	0.6
CVD045	2	4084	11.189	1	144	49	23.6304	2	2	2	2	2	2	1		1	1	2	2	2	2	2	2	2	2	1	71	0.493056	79	114	118	68	76	116	72	86.1	81.5	1.1	0.9
CVD046	2	3811	10.4411	1	133	27	15.2637	2	2	2	2	2	1	2		8	2	2	2	2	2	2	1	1	2	1	54	0.406015	75	106	99	64	63	102.5	63.5	60.4	63.3	0.3	0.3
CVD047	2	4133	11.3233	1	139	73.7	38.145	2	2	2	2	2	2	1		8	2	2	2	2	2	2	1	2	2	1	63	0.453237	92	118	110	69	72	114	70.5	86.2	80.6	1.1	0.9
CVD048	2	3833	10.5014	1	142	36	17.8536	2	2	2	2	2	2	1		8	2	2	2	2	2	2	1	2	2	1	59	0.415493	87	109	112	73	70	110.5	71.5	74.3	80.5	0.7	0.9
CVD049	2	3877	10.6219	1	141	33	16.5988	1	1	1	1	1	2	2		5	2	2	2	2	1	2	2	2	2	1	63	0.446809	78	107	108	74	68	107.5	71	65.9	79.9	0.4	0.8
CVD050	2	4055	11.1096	1	145	32.2	15.3151	2	2	2	2	2	2	1		8	2	2	2	2	2	2	1	2	2	1	53	0.365517	73	110	110	70	66	110	68	68.9	70.1	0.5	0.5
CVD051	2	3800	10.411	1	141	40	20.1197	2	2	1	2	1	1	2		7	2	2	2	2	2	2	2	2	2	1	66	0.468085	83	105	99	70	53	102	61.5	45.8	50.5	-0.1	0
CVD052	2	4105	11.2466	1	143	35	17.1158	2	2	2	2	2	2	1		8	2	2	2	2	2	2	1	1	2	1	63	0.440559	57	101	97	55	59	99	57	32.1	35.3	-0.5	-0.4
CVD053	2	3882	10.6356	1	.	.	.	2	2	2	2	2	2	1		8	2	2	2	2	2	2	1	2				.
CVD054	2	3947	10.8137	1	137	31	16.5166	2	1	2	2	2	2	2		7	2	2	2	2	2	2	2	2	2	2	57	0.416058	115	120	110	79	72	115	75.5	89.5	89.9	1.3	1.3
CVD055	2	4282	11.7315	1	138	54	28.3554	2	2	2	2	2	2	1		8	2	2	2	2	2	2	1	1	2	2	80	0.57971	78	126	115	58	61	120.5	59.5	95.8	48.2	1.7	0
CVD056	2	3994	10.9425	2	140	49	25	2	2	2	2	2	2	1		8	2	2	2	2	2	2	1	2	2	1	70	0.5	109	122	112	84	70	117	77	91.2	92.9	1.4	1.5	4.95	5.77	1.58	3.3	0.74	1.21	1.8
CVD057	2	3894	10.6685	2	139	63	32.607	2	2	2	2	2	2	1		8	2	2	2	2	2	2	1	1	2	1	80	0.57554	98	120	122	60	79	121	69.5	96.1	78.8	1.8	0.8	5.69	4.46	4.66	4	1.31	0.92	2.84
CVD058	2	3667	10.0466	2	147	97	44.8887	2	2	2	2	2	2	1		4	2	2	2	1	2	2	2	1	2	1	100	0.680272	108	120	120	69	70	120	69.5	92.8	74.8	1.5	0.7
CVD059	2	4108	11.2548	2	151	54	23.6832	2	2	2	2	2	2	1		8	2	2	2	2	2	2	1	2	2	1	68	0.450331	81	105	102	70	63	103.5	66.5	41	63.6	-0.2	0.3	5.66	5.26	0.23	3.2	1.24	0.75	2.18	1.99	4.16	5.4511
CVD060	2	4278	11.7205	2	140	63	32.1429	2	2	2	2	2	2	1		8	2	2	2	2	2	2	1	1	2	2	80	0.571429	106	125	124	76	69	124.5	72.5	98	85.1	2.1	1
CVD061	2	3607	9.88219	2	150	69	30.6667	1	2	2	2	1	2	2		8	2	2	2	2	2	2	1	1	2	1	82	0.546667	96	104	108	72	67	106	69.5	51.9	73.2	0	0.6	5.52	4.91	1.55	5.3	1.89	1.06	3.65
CVD062	2	4278	11.7205	2	145	55	26.1593	2	2	2	1	2	2	2		8	2	2	2	2	2	2	1	1	2	1	71	0.489655	93	141	135	74	81	138	77.5	99.9	92.6	3.2	1.4	5.76	4.98	0.36	2.7	0.37	0.88	1.64
CVD063	2	4245	11.6301	2	135	74	40.6036	2	2	2	2	2	2	1		8	2	2	2	2	2	2	1	1	2	1	57	0.422222	81	111	108	66	69	109.5	67.5	77.2	73.2	0.7	0.6	4.97	4.68	1.45	3.8	1.39	0.85	2.47
CVD064	2	3760	10.3014	2	146	42	19.7035	2	2	2	2	2	2	1		8	2	2	2	2	2	2	1	2	2		65	0.445205	74	117	110	66	70	113.5	68	80.6	70.9	0.9	0.6
CVD065	2	3921	10.7425	2	147	42	19.4363	1	2	2	2	2	2	2		8	2	2	2	2	2	2	1	2	2	1	69	0.469388	98	118	116	83	64	117	73.5	87.8	85.1	1.2	1	5.35	4.87	0.18	4.5	0.69	1.38	3
CVD066	2	4278	11.7205	2	138	39	20.4789	2	2	2	2	2	2	1		2	2	1	2	2	2	2	2	2	2	1	70	0.507246	90	110	105	70	69	107.5	69.5	68.6	78.2	0.5	0.8	5.52	4.66	1.14	5.1	0.9	1.34	3.55	3.02	4.25	5.2196
CVD067	2	4000	10.9589	2	141	37	18.6107	1900-01-01	2	1	2	2	2	2		1 ,2 , 4	1	1	2	1	2	2	2	2	2	1	61	0.432624	110	121	122	73	67	121.5	70	96	79.2	1.8	0.8
CVD068	2	4122	11.2932	2	138	38	19.9538	2	2	2	2	2	1	2		8	2	2	2	2	2	2	1	1	2	1	70	0.507246	96	131	127	78	76	129	77	99.4	93.1	2.5	1.5	5.34	4.2	0.83	4.2	1.48	1.45	2.32	1.26	3.39	5.0279
CVD069	2	4279	11.7233	2	133	26	14.6984	2	2	2	2	2	2	1		8	2	2	2	2	2	2	1	2	2	1	52	0.390977	96	99	99	55	60	99	57.5	41.4	38.4	-0.2	-0.3	5.43	4.95	0.13	4.1	0.8	1.89	1.99
CVD070	2	4100	11.2329	2	154	50	21.0828	2	2	2	2	1	2	2		8	2	2	2	2	2	2	1	1	2	1	64	0.415584	93	116	110	64	66	113	65	72.5	56.5	0.6	0.2	5.44	4.76	0.48	2.8	0.42	1.78	0.87	2.59	4.14894	7.7806
CVD071	2	4238	11.611	2	147	40	18.5108	2	1	2	2	2	2	2		5	2	2	2	2	2	2	2	2	2	1	56	0.380952	106	113	116	70	67	114.5	68.5	82.4	72.4	0.9	0.6	5.44	4.27	0.05	4.1	0.71	1.32	2.52
CVD072	2	4051	11.0986	2	142	41	20.3333	2	2	2	2	2	2	1		8	2	2	2	2	1	2	1	2	2	1	59	0.415493	89	108	105	71	69	106.5	70	61.6	78.8	0.3	0.8	5.44	4.92	0.17	4	0.68	1.92	1.87	2.07	3.95	2.839
CVD073	2	4083	11.1863	2	156	34	13.9711	2	2	2	2	1	2	2		8	2	2	2	2	2	2	1	2	2	1	51	0.326923	77	111	105	69	65	108	67	52.8	62.3	0.1	0.3	5.35	4.81	0.11	4.6	1.35	1.45	2.82
CVD074	2	4113	11.2685	2	154	75	31.6242	2	2	2	2	2	2	1		8	2	2	2	2	2	2	1	2	2	1	81	0.525974	87	131	125	75	74	128	74.5	97.9	84.9	2	1	5.55	4.83	3.01	3.5	0.46	1.01	2.24
CVD075	2	4645	12.726	2	144	36	17.3611	2	2	2	2	2	2	1		8	2	2	2	2	2	2	1	1	2	1	54	0.375	77	102	100	64	60	101	62	38.9	50.2	-0.3	0
CVD076	2	3976	10.8932	2	134	27	15.0368	2	2	2	2	2	2	1		8	2	2	2	2	2	2	1	1	2	2	48	0.358209	100	101	105	73	73	103	73	56.9	87.9	0.2	1.2
CVD077	2	3819	10.463	2	129	24	14.4222	2	2	2	2	2	2	1		8	2	2	2	2	2	2	1	1	2	1	47	0.364341	81	117	115	60	62	116	61	94.1	55.3	1.6	0.1	5.26	5.66	0.23	3.6	0.35	1.69	1.8
CVD078	2	4216	11.5507	2	141	46	23.1377	2	2	2	2	2	2	1		8	2	2	2	2	2	2	1	2	2	2	71	0.503546	88	113	110	77	75	111.5	76	78.7	91.2	0.8	1.4
CVD079	2	4279	11.7233	2	142	43	21.3251	2	2	2	1	2	2	2		8	2	2	2	2	2	2	1	2	2	1	67	0.471831	72	124	124	72	79	124	75.5	97.5	90.2	2	1.3	5.43	5.85	1.29	4.2	0.84	1.21	2.78	3.87	5.08045	4.5226
CVD080	2	4278	11.7205	2	147	44	20.3619	2	2	2	2	2	2	1		8	2	2	2	2	2	2	1	1	2	1	62	0.421769	94	124	127	67	71	125.5	69	97.6	74	2	0.6	5.78	4.81	0.45	4	1.05	1.11	2.56	1.74	4.35	8.3711
CVD081	2	4117	11.2795	2	134	38	21.1628	2	1	2	2	2	2	2		4	2	2	2	2	2	2	1	1	2	1	75	0.559701	87	101	101	68	62	101	65	48.7	66.2	0	0.4	5.69	4.66	9.13	4.4	1.44	0.72	3	8.76829	12.48	1.7994
CVD082	2	4154	11.3808	2	156	43	17.6693	2	2	2	2	2	2	1		8	2	2	2	2	2	2	1	1	2	1	54	0.346154	89	113	116	70	71	114.5	70.5	75.5	73.8	0.7	0.6	5.38	4.63	0.14	3.2	0.72	1.29	1.67
CVD083	2	4052	11.1014	2	150	54	24	2	2	2	2	2	2	2		4	2	2	2	2	2	2	2	1	2	1	64	0.426667	95	113	110	72	70	111.5	71	71.2	78	0.6	0.8
CVD084	2	3914	10.7233	2	130	27	15.9763	2	2	2	1	2	2	1		8	2	2	2	2	2	2	1	2	2	2	50	0.384615	83	111	105	61	60	108	60.5	77.6	52.6	0.8	0.1	5.37	4.68	3.99	3.7	0.85	1.07	2.36
CVD085	2	3908	10.7068	2	138	38	19.9538	2	2	2	2	2	2	1		8	2	2	2	2	2	2	1	1	2	2	57	0.413043	85	121	115	74	70	118	72	93.4	85.1	1.5	1	5.49	5.29	0.12	4.5	0.65	1.45	2.82	2.75	4.35	3.9272
CVD086	2	3897	10.6767	2	149	32	14.4138	2	2	2	2	2	2	1		8	2	2	2	2	2	2	1	2	2	1	52	0.348993	93	109	100	59	55	104.5	57	46.8	31	-0.1	-0.5	5.66	5.95	0.05	4	0.53	1.47	2.46
CVD087	2	4129	11.3123	1	147	38	17.5853	2	2	2	2	2	2	1		2016-01-02	1	1	2	2	2	2	2	2	2	1	61	0.414966	75	108	102	71	60	105	65.5	48.1	61.3	0	0.3	5	4.48	0.11	3.9	1.11	0.95	2.75
CVD088	2	4064	11.1342	1	134	27	15.0368	2	2	2	2	2	2	1		8	2	2	2	2	2	2	1	1	2	1	57	0.425373	81	101	100	63	61	100.5	62	51.2	58.5	0	0.2
CVD089	2	4147	11.3616	1	145	46.6	22.1641	2	2	2	2	2	1	2	Asthma	8	2	2	2	2	2	2	1	1	2	1	65	0.448276	95	112	110	67	68	111	67.5	72	69	0.6	0.5
CVD090	2	4280	11.726	1	144	34.9	16.8306	2	2	2	1	2	1	2		8	2	2	2	2	2	2	1	2	2	1	66	0.458333	70	117	117	75	82	117	78.5	88	93.1	1.12	1.5
CVD091	2	4280	11.726	1	138	30	15.753	2	2	2	2	2	2	1		1	1	2	2	2	2	2	1	1	2	1	56	0.405797	89	118	114	65	67	116	66	90.5	69.6	1.3	0.5
CVD092	2	3878	10.6247	1	143	33	16.1377	2	2	2	2	2	1	2		8	2	2	2	2	2	2	1	2	2	1	59	0.412587	70	96	98	53	61	97	57	25.9	34.3	-0.6	-0.4
CVD093	2	4280	11.726	1	147	35	16.197	2	2	2	2	1	2	2		8	2	2	2	2	2	2	1	1	2	1	56	0.380952	88	107	107	72	71	107	71.5	55.3	79.6	0.1	0.8
CVD094	2	3922	10.7452	1	141	28	14.0838	1	2	2	2	2	2	2		8	2	2	2	2	2	2	1	2	2	1	57	0.404255	84	109	106	70	73	107.5	71.5	65.8	81.2	0.4	0.9
CVD095	2	3802	10.4164	1	139	43	22.2556	2	2	2	1	2	1	1		8	2	2	2	2	2	2	1	2	2	1	76	0.546763	104	106	99	71	66	102.5	68.5	50.7	74.3	0	0.7
CVD096	2	4280	11.726	1	153	94	40.1555	1	2	2	1	2	2	2		8	2	2	2	2	2	2	1	2	2	1	99	0.647059	93	123	123	87	67	123	77	92.4	88.5	1.4	1.2
CVD097	2	3851	10.5507	1	134	36	20.049	2	2	2	2	2	2	1		8	2	2	2	2	2	2	1	1	2	2	58	0.432836	88	105	115	71	67	110	69	82.2	78.8	0.9	0.8
CVD098	2	4035	11.0548	1	138	45	23.6295	1	1	2	1	2	2	2		8	2	2	2	2	2	2	1	2	2	1	73	0.528986	88	123	111	81	77	117	79	92.1	94.6	1.4	1.6
CVD099	2	4280	11.726	1	141	46.7	23.4898	2	2	2	2	2	2	1		8	2	2	2	2	2	2	1	2	2	1	75	0.531915	104	115	104	70	68	109.5	69	72.2	76.4	0.6	0.7
CVD100	2	4280	11.726	1	142.5	33.4	16.4481	2	2	2	2	2	2	1		8	2	2	2	2	2	2	1	2	2	1	62	0.435088	90	107	110	71	71	108.5	71	66.9	80.6	0.4	0.9
CVD101	2	4280	11.726	1	154	70	29.5159	1	2	2	2	2	2	2		8	2	2	2	2	2	2	1	2	2	1	87	0.564935	99	107	107	61	60	107	60.5	46.4	40.7	-0.1	-0.2
CVD102	3	5746	15.7425	1	162	47	17.9089	2	2	2	2	2	1	2		8	2	2	2	2	2	2	1	2	2	2	62	0.382716	79	125	115	75	80	120	77.5	77.3	88.8	0.7	1.2
CVD103	3	5602	15.3479	1	171	75	25.6489	1	2	2	2	2	2	2		4	2	2	2	1	2	2	2	2	2	2	90	0.526316	71	119	116	71	77	117.5	74	60.3	78.7	0.3	0.8
CVD104	2	4103	11.2411	1	150	57	25.3333	2	2	2	2	2	2	1		8	2	2	2	2	2	2	1	2	2	1	85	0.566667	73	110	105	58	58	107.5	58	53.6	34.1	0.1	-0.4	4.63	4.69	4.12	3.8	0.78	1.06	2.41	5.5	7.04	5.6908
CVD105	2	4183	11.4603	1	134	33.5	18.6567	2	2	2	2	2	2	1		8	2	2	2	2	2	2	1	2	2	1	60	0.447761	102	105	118	68	66	111.5	67	85.9	74.4	1.1	0.7
CVD106	2	3678	10.0767	1	148	60.8	27.7575	2	2	2	1	2	1	2		8	2	2	2	2	2	2	1	1	2	1	77	0.52027	86	113	115	69	70	114	69.5	78.5	71.7	0.8	0.6	5.13	5.02	5.81	4.6	0.62	1.05	3.18	6.74	9.86	3.3744
CVD107	2	3896	10.674	1	152	38	16.4474	2	2	2	2	2	2	1		8	2	2	2	2	2	2	1	2	2	1	61	0.401316	77	109	110	77	80	109.5	78.5	59.5	90.4	0.2	1.3	5.49	4.94	0.23	4.3	0.35	1.52	2.41
CVD108	2	3937	10.7863	1	132	44.3	25.4247	2	2	2	2	2	1	2		8	2	2	2	2	2	2	1	1	2	1	71	0.537879	63	108	109	57	55	108.5	56	80.6	39.1	0.9	-0.3	5.48	4.65	0.52	4.1	1.3	0.91	2.66	2.65	4.89	2.4655
CVD109	2	3942	10.8	1	134	38.7	21.5527	2	2	2	2	2	2	1		8	2	2	2	2	2	2	1	2	2	1	67	0.5	95	115	120	83	91	117.5	87	94.7	99.1	1.6	2.4	5.24	4.94	2.06	4.1	0.56	1.13	2.53	4.48	5.66	5.0025
CVD110	2	4307	11.8	1	139	35.2	18.2185	2	2	2	2	2	2	1		8	2	2	2	2	2	2	1	1	2	1	59	0.42446	90	103	105	73	73	104	73	56.1	86.5	0.2	1.1	5.28	4.46	0.84	4	0.59	1.2	2.54
CVD111	2	3870	10.6027	1	123	30	19.8295	2	2	2	I	1	2	2		8	2	2	2	2	2	2	1	2	2	1	51	0.414634	63	96	96	48	50	96	49	50.9	22	0	-0.8	5.37	4.83	0.37	5.2	0.45	2.19	2.77
CVD112	2	4089	11.2027	1	150	63	28	2	2	2	2	2	2	1		8	2	2	2	2	2	2	1	2	2	1	85	0.566667	99	122	121	66	72	121.5	69	91.9	70.4	1.4	0.5	5.06	5.69	0.87	6.1	1.3	1.12	4.5	3.736	4.12	1.5889
CVD113	2	4307	11.8	1	142	55.7	27.6235	2	1	2	2	2	2	2	Asthma	8	2	2	2	2	2	2	1	2	2	1	77	0.542254	75	108	112	70	67	110	68.5	72.5	74.6	0.6	0.7	4.7	6.4	1.17	4.3	0.91	1.33	2.59	4.09	5.35	9.0162
CVD114	2	3725	10.2055	1	135	30	16.4609	1	2	2	2	2	2	1		8	2	2	2	2	2	2	1	2	2	1	54	0.4	88	120	114	81	60	117	70.5	93.7	81.5	1.5	0.9	5.57	7.18	0.11	4.3	0.47	1.79	2.25
CVD115	2	3756	10.2904	1	139	39.4	20.3923	1	2	2	2	1	1	2		8	2	2	2	2	2	2	1	2	2	1	60	0.431655	92	110	115	65	65	112.5	65	82.9	63.6	1	0.3	4.93	6.04	0.12	3.4	0.74	1.14	1.99	2.04	3.87	7.6131
CVD116	2	3690	10.1096	1	135	39	21.3992	2	2	2	2	2	2	1		7	2	2	2	2	2	2	1	2	2	1	62	0.459259	73	109	106	46	58	107.5	52	74	24.2	0.6	-0.7	5.38	4.41	0.12	4.1	1.13	0.92	2.72	1.89	4.05	8.2145
CVD117	2	4048	11.0904	1	140	39	19.898	2	2	2	2	2	2	2		8	2	2	2	2	2	2	1	1	2	1	58	0.414286	88	121	112	78	69	116.5	73.5	90.1	86.3	1.3	1.1	4.72	5.1	0.76	3.4	2.29	0.84	1.73	2.54	4.36	10.2399
CVD118	2	4060	11.1233	1	135	37	20.3018	2	2	2	2	2	2	1		8	2	2	2	2	2	2	1	1	2	1	60	0.444444	76	100	105	58	52	102.5	55	57	34.2	0.2	-0.4	5.54	5.9	0.1	3.8	0.58	1.3	2.09	1.68	3.21	5.317
CVD119	2	4110	11.2603	1	142	55.7	27.6235	2	2	2	2	2	2	1		8	2	2	2	2	2	2	1	2	2	1	70	0.492958	90	111	119	77	75	115	76	85.7	90	1.1	1.3	4.93	6.52	2.86	5.3	1.55	1.49	3.31	4.28	5.21	4.4788
CVD120	2	4164	11.4082	1	135	27.3	14.9794	2	2	2	1	2	2	2		8	2	2	2	2	2	2	1	1	2	1	49	0.362963	83	119	120	80	80	119.5	80	96.1	96.1	1.8	1.8	4.95	5.73	0.11	4.6	0.7	1.54	2.9
CVD121	2	4175	11.4384	1	151	36	15.7888	1	2	2	2	2	2	2		8	2	2	2	2	2	2	1	1	2	1	62	0.410596	60	113	104	69	68	108.5	68.5	55.9	68.7	0.1	0.5	5.14	6.56	0.24	4.1	0.49	1.51	2.33
CVD122	2	4103	11.2411	1	139	36	18.6326	2	1	2	2	2	1	2		8	2	2	2	2	2	2	1	1	2	1	64	0.460432	68	112	110	78	78	111	78	79.1	93.4	0.8	1.5	5.27	5.39	0.83	6.2	1	1.77	3.91
CVD123	2	4155	11.3836	1	141	32.8	16.4982	1	1	2	1	1	1	2		8	2	2	2	2	2	2	1	2	2	1	58	0.411348	69	107	110	75	75	108.5	75	69.1	88.8	0.5	1.2	5.31	4.08	0.16	5.1	0.66	1.6	3.05
CVD124	2	4155	11.3836	1	133	36.7	20.7474	1	2	2	2	2	2	2		8	2	2	2	2	2	2	1	2	2	1	65	0.488722	88	106	106	65	60	106	62.5	71.8	61.1	0.6	0.3
CVD125	2	4163	11.4055	1	144	51	24.5949	2	2	2	1	2	2	2		8	2	2	2	2	2	2	1	2	2	1	67	0.465278	93	120	121	80	80	120.5	80	93.4	94.5	1.5	1.6	5.13	7.73	3.43	4	0.86	1.25	2.33	6.94	8.65	4.8555
CVD126	2	4027	11.0329	1	138	70.8	37.1771	2	2	2	2	1	2	2		8	2	2	2	2	2	2	1	1	2		96	0.695652	107	119	120	89	85	119.5	87	95	98.9	1.6	2.3	4.94	5.3	2.18	4.4	0.96	1.31	2.69	5.904	7.87	4.2236
CVD127	2	3945	10.8082	1	129	29.3	17.6071	2	2	2	2	2	2	1		8	2	2	2	2	2	2	1	2	2	1	52	0.403101	76	107	108	62	60	107.5	61	81.2	58	0.9	0.2	5.41	4.55	0.53	5.3	1.02	1.25	3.61
CVD128	2	4063	11.1315	1	138	38.5	20.2163	2	2	2	2	2	2	2			2	2	2	2	2	2	.				56	0.405797	85	101	111	65	78	106	71.5	64.9	83.2	0.4	1	5.52	6.85	0.82	3.5	0.8	1.38	1.76	2.16	4.25	10.0369
CVD129	2	4307	11.8	1	150	56	24.8889	2	2	2	2	2	2	1		8	2	2	2	2	2	2	1	1	2	1	76	0.506667	118	115	76	82		95.5	82	14.8	95.4	-1	1.7	5.63	5.68	0.59	3.7	1.47	1.17	1.99	2.27	3.91	2.7583
CVD130	2	4122	11.2932	1	149	43.9	19.7739	2	2	2	2	2	2	1		2	2	2	2	2	2	2	1	2	2	1	63	0.422819	80	129	121	67	67	125	67	96	64.9	1.8	0.4	5.52	5.02	2.47	5.1	0.88	1.24	3.35
CVD131	2	4673	12.8027	1	146	36	16.8887	2	2	2	2	2	2	1		8	2	2	2	2	2	2	1	1	2	1	65	0.445205	81	106	103	70	73	104.5	71.5	47.8	82	-0.1	0.9	5.18	4.49	0.01	4.7	1.11	1.47	2.7
CVD132	2	4078	11.1726	1			#DIV/0!	2	2	2	2	2	2	1		8	2	2	2	2	2	2	1	1	2	1		#DIV/0!
CVD133	2	3955	10.8356	1	141	61.5	30.9341	2	2	2	2	2	2	1		8	2	2	2	2	2	2	1	1	2	1	74	0.524823	97	122	111	74	75	116.5	74.5	89.4	87.5	1.2	1.1	5.38	4.41	5.29	3.5	1.22	1.08	1.88	7.29	10.98	2.7794
CVD134	2	3944	10.8055	1	136	39	21.0856	2	2	2	2	2	2	1		8	2	2	2	2	2	2	1	2	2	1	62	0.455882	92	100	110	61	75	105	68	64.5	75.3	0.4	0.7	5.41	5.62	0.7	4.2	1.58	1.46	2.05	2.29	3.87	9.317
CVD135	2	4076	11.1671	1	139	25.8	13.3533	2	2	2	2	2	2	1		8	2	2	2	2	2	2	1	1	2	1	56	0.402878	76	96	103	67	59	99.5	63	39.6	58.4	-0.3	0.2	5.03	5.05	0.11	3.6	0.88	1.27	1.91
CVD136	2	3955	10.8356	1	143.5	38	18.4535	1	2	2	2	2	2	2		8	2	2	2	2	2	2	1	2	2	1	60	0.418118	81	112	116	79	75	114	77	82.2	90.6	0.9	1.3	5.58	4.71	0.26	3.9	0.71	1.18	2.21
CVD137	2	3826	10.4822	1	134	30	16.7075	2	2	2	2	2	2	1		8	2	2	2	2	2	2	1	1	2	1	53	0.395522	90	111	111	72	74	111	73	84.5	87.3	1	1.1	5.12	4.86	1.36	3.7	1.32	0.73	2.54
CVD138	2	4028	11.0356	1	152	76.3	33.0246	1	2	2	2	1	2	2		2016-01-04	1	2	2	1	2	2	2	2	2	2	91	0.598684	88	107	115	56	71	111	63.5	64.3	51	0.4	0
CVD139	2	4215	11.5479	1	142	43.8	21.7219	2	2	2	2	2	2	1		8	2	2	2	2	2	2	1	2	2	1	69	0.485915	104	119	120	65	70	119.5	67.5	93.1	71.3	1.5	0.6	4.63	4.7	2.5	4.2	1.19	0.96	2.83	4.41	6.47	1.2107
CVD140	2	4016	11.0027	1	139	34.2	17.7009	2	1	2	2	2	2	2		8	2	2	2	2	2	2	1	1	2	1	57	0.410072	110	100	68	68		84	68	4.4	73.7	-1.7	0.6	5.43	4.88	0.52	3.9	1.14	1.33	2.09
CVD141	2	4019	11.011	1	130	25.5	15.0888	2	2	2	2	2	2	1		8	2	2	2	2	2	2	1	2	2	1	50	0.384615	100	93	70	69		81.5	69	5.6	81.5	-1.6	0.9	4.3	6.5	0.36	3.3	1.19	1.14	1.82
CVD142	2	4307	11.8	1	148	50.8	23.1921	2	2	2	2	2	2	1		8	2	2	2	2	2	2	1	2	2	1	74	0.5	98	112	110	71	71	111	71	68.1	77.9	0.5	0.8	5.19	4.94	2.9	5.4	1.08	1.06	4.03	6.97	8.65	3.8356
CVD143	2	4367	11.9644	1	144.5	61	29.2142	2	2	2	2	2	2	1		8	2	2	2	2	2	2	1	1		1	88	0.608997	108	125	120	75	75	122.5	75	95.3	88.2	1.7	1.2	5.35	5.27	5.41	4	1.43	0.85	2.58	7.88	11.12	4.5782
CVD144	2	4003	10.9671	1	141	45	22.6347	2	2	2	2	2	2	1		8	2	2	2	2	2	2	1	1	2	1	72	0.510638	104	127	118	67	74	122.5	70.5	96.5	79.1	1.8	0.8	5.4	4.89	3.5	5.1	1.41	1.22	3.23	6.39	9.58	4.3624
CVD145	2	3922	10.7452	1			#DIV/0!	2	2	2	2	2	1	2		8	2	2	2	2	2	2	1	2	2	1		#DIV/0!
CVD146	2	4116	11.2767	1	155	79.3	33.0073	2	2	2	2	2	2	1		4	2	2	2	2	2	2	2	1	2	2	99	0.63871	107	124	133	71	74	128.5	72.5	97.2	77.8	1.9	0.8
CVD147	2	4165	11.411	1			#DIV/0!	2	2	2	2	2	2	1		8	2	2	2	2	2	2	1	2	2	1		#DIV/0!
CVD148	2	3983	10.9123	1	141	52.6	26.4574	2	2	2	2	2	2	1		8	2	2	2	2	2	2	1	1	2	1	75	0.531915	97	112	111	69	75	111.5	72	78.3	82.6	0.8	0.9	5.24	6.81	5.06	3.6	0.64	1.18	2.13	5.93	8.67	10.6488
CVD149	2	4220	11.5616	1	137	31.5	16.783	2	2	2	2	2	2	1		8	2	2	2	2	2	2	1	2	2		53	0.386861	82	110	112	61	61	111	61	81.2	53.7	0.9	0.1	5.48	4.74	0.89	4.4	1.07	1.18	2.74
CVD150	2	4308	11.8027	1	146	56.5	26.5059	2	2	2	1	2	2	2		4	2	2	2	1	2	2	2	1	2	1	86	0.589041	61	108	112	66	73	110	69.5	67.3	75	0.4	0.7	5.28	5.68	6.05	4.4	1.49	0.91	3.11	8.04	10.74	3.9887
CVD151	2	4288	11.7479	1	123		0	2	2	2	1	1	1	2		5	2	2	2	2	1	2	2	1	2	1		0
CVD152	2	3881	10.6329	1	127.5	26.6	16.3629	2	2	2	2	2	2	1		8	2	2	2	2	2	2	1	2	2	1	51	0.4	76	92	98	61	71	95	66	41.3	74.3	-0.2	0.7	5.01	3.93	2.37	3.4	0.61	0.95	1.99
CVD153	2	4079	11.1753	1	147	74	34.245	2	2	2	2	2	2	1		8	2	2	2	2	2	2	1	1	2	1	90	0.612245	73	125	130	80	80	127.5	80	98	93.7	2.1	1.5
CVD154	2	4203	11.5151	1	142	38.5	19.0934	2	2	2	2	2	2	1		8	2	2	2	2	2	2	1	2	2	2	64	0.450704	81	105	103	67	62	104	64.5	51.5	61.8	0	0.3
CVD155	2	4171	11.4274	1	142	32.2	15.9691	2	2	2	1	2	2	2		8	2	2	2	2	2	2	1	2	2	1	54	0.380282	82	115	114	73	73	114.5	73	84.6	84.8	1	1	5.34	6.02	0.14	4.1	0.56	1.18	2.71
CVD156	2	4308	11.8027	1	146	51.3	24.0664	2	2	2	2	2	2	1		8	2	2	2	2	2	2	1	2	2	1	74	0.506849	88	106	114	64	60	110	62	67.3	51.2	0.4	0	5.57	5.31	3.73	5	0.79	1.4	3.11	6.45	8.31	6.0289
CVD157	2	4308	11.8027	1	140	36.4	18.5714	2	2	2	2	2	1	2		8	2	2	2	2	2	2	1	2	2	1	56	0.4	81	108	108	68	57	108	62.5	68.7	57.2	0.5	0.2	5.56	6.38	3.51	4.5	1.44	0.76	3.11
CVD158	2	3977	10.8959	1	155.5	84	34.7391	2	2	2	2	1	1	2		8	2	2	2	2	2	2	1	2	2	1	99	0.636656	100	119	120	67	70	119.5	68.5	85.9	65.7	1.1	0.4	5.56	7.1	10.1	3.3	0.71	1	1.86	10.774	15.86	1.6745
CVD159	2	4078	11.1726	1	132	28.4	16.2994	2	2	2	2	2	1	2		8	2	2	2	2	2	2	1	1	2	1	59	0.44697	96	110	112	68	68	111	68	86.1	77.8	1.1	0.8	5.28	6.02	0.57	6.2	0.64	2.05	3.56
CVD160	2	4175	11.4384	1	147	55	25.4524	1	1	2	1	1	2	2		8	2	2	2	2	2	2	1	2	2	1	83	0.564626	123	119	120	80	80	119.5	80	90.4	93.9	1.3	1.5	5.62	5.85	1.45	5	1.9	1.14	3.22	3.9	4.55	3.5443
CVD161	2	3914	10.7233	1	145	47.7	22.6873	2	2	2	2	2	2	1		8	2	2	2	2	2	2	1	2	2	2	70.2	0.484138	99	106	106	62	60	106	61	54.4	48.3	0.1	0
CVD162	2	4165	11.411	1	136	39.8	21.5182	2	2	2	2	2	1	2		8	2	2	2	2	2	2	1	2	2	1	66	0.485294	98	97	97	51	55	97	53	28.2	24.9	-0.6	-0.7	5.64	6.05	0.69	4.1	1.5	1.06	2.32
CVD163	2	4112	11.2658	1	138	45.8	24.0496	2	2	2	2	1	2	2		5	2	2	2	2	1	2	2	1	2	1	70	0.507246	85	100	101	65	65	100.5	65	44.8	65.8	-0.1	0.4	5.16	4.66	1.04	4.4	0.81	1.12	2.87	3.84	4.55	5.5298
CVD164	2	3922	10.7452	1	144	39.7	19.1454	2	2	2	2	2	1	2		8	2	2	2	2	2	2	1	2	2	1	72	0.5	109	107	110	67	70	108.5	68.5	65.2	71.7	0.4	0.6	5.22	4.7	0.74	3.9	0.78	1.52	1.91
CVD165	2	4165	11.411	1	155	79.3	33.0073	2	2	2	2	2	2	1		8	2	2	2	2	2	2	1	2	2	1	59	0.380645	101	114	114	64	60	114	62	70.8	44.7	0.5	-0.1	4.74	4.83	0.2	3.7	1.17	1.51	1.74	2.04	3.98	6.7023
CVD166	2	4308	11.8027	1	149	60.2	27.1159	2	2	2	1	2	2	2		8	2	2	2	2	2	2	1	2	2	1	88	0.590604	107	110	121	77	66	115.5	71.5	80.4	78.7	0.9	0.8	5.36	4.83	2.6	4.9	1.39	1.11	3.22	5.33	6.21	2.1451
CVD167	2	4313	11.8164	1	147	42	19.4363	2	2	2	2	2	1	2		8	2	2	2	2	2	2	1	2	2	1	59	0.401361	96	112	128	72	74	120	73	91.1	83.2	1.3	1	4.84	4.09	0.4	4.2	1.19	0.98	2.62	2.11	4.05	6.39
CVD168	2	4095	11.2192	1	143	28	13.6926	1	1	2	2	2	2	2		5	2	2	2	2	2	2	2	2	2	1	68	0.475524	77	107	121	69	70	114	69.5	82.5	75.8	0.9	0.7	5.23	4.73	2.86	4	1.25	1.11	2.2	5.17	6.65	5.44
CVD169	2	3774	10.3397	1	141	30	15.0898	2	2	2	2	2	2	1		8	2	2	2	2	2	2	1	2	2	1	52	0.368794	81	109	105	67	67	107	67	64.1	68.5	0.4	0.5	4.33	5.02	0.21	4.2	0.73	1	2.7
CVD170	2	4313	11.8164	1	133	26	14.6984	2	2	2	2	2	2	1		8	2	2	2	2	2	2	1	1	2	1	54	0.406015	80	116	116	69	60	116	64.5	93.3	67.9	1.5	0.5	4.92	4.24	0.29	3.6	0.91	1.17	1.91
CVD171	2	3876	10.6192	1	139	27	13.9744	2	2	2	2	2	1	2		8	2	2	2	2	2	2	1	2	2	1	50	0.359712	82	122	123	92	72	122.5	82	97	96.6	1.9	1.8	5.14	4.28	0.63	3.9	0.76	1.33	2.1
CVD172	2	4313	11.8164	1	136	40	21.6263	2	2	2	1	2	2	2		8	2	2	2	2	2	2	1	2	2	1	59	0.433824	95	127	120	81	80	123.5	80.5	98.2	96.4	2.1	1.8	5.07	4.89	1.82	4.4	1.18	0.9	2.88	3.96	5.04	5.13
CVD173	2	4313	11.8164	1	133	26	14.6984	2	2	2	2	2	2	1		2016-02-05	2	1	2	2	1	2	2	1	2	1	55	0.413534	72	116	110	68	60	113	64	88.8	66.4	1.2	0.4	4.64	5.61	0.95	4.4	1.01	1.25	2.61
CVD174	3	6008	16.4603	1	168	88.5	31.3563	2	2	2	2	2	1	2		8	2	2	2	2	2	2	1	2	2	1	84	0.5	96	124	120	83	83	122	83	73.9	93.5	0.6	1.5	5.22	4.94	2.73	4.7	1.51	1.24	2.96
CVD175	3	5947	16.2932	1	165	104	38.2002	2	2	2	2	2	1	2		8	2	2	2	2	2	2	1	2	2	2	110	0.666667	92	140	135	89	79	137.5	84	98.7	95.3	2.2	1.7
CVD176	3	5303	14.5288	1	176	68	21.9525	2	2	2	2	2	2	1		8	2	2	2	2	2	2	1	2	2	1	77	0.4375	53	130	118	71	71	124	71	70.4	63.2	0.5	0.3	5.35	4.3	0.09	3.2	0.73	1.12	1.28	2.7	3.38	2.3904
CVD177	3	5983	16.3918	1	177	83	26.493	1	2	2	1	2	2	2		1	1	2	2	2	2	2	2	1	2	1	87	0.491525	74	121	120	66	70	120.5	68	57.7	53.2	0.2	0.1	5.39	6.52	0.23	3.3	0.64	1.2	1.97	2.16	3.35	3.7437
CVD178	3	5868	16.0767	1	175	101	32.9796	1	2	2	I	2	2	2		2	2	1	2	2	2	2	2	1	2	1	110	0.628571	101	138	130	92	88	134	90	94.2	98	1.6	2
CVD179	3	5544	15.189	1	174	45	14.8633	2	2	2	2	2	2	1		8	2	2	2	2	2	2	1	2	2	1	67	0.385057	92	116	116	74	75	116	74.5	51.6	78.8	0	0.8
CVD180	3	5432	14.8822	1	174	59	19.4874	2	2	2	2	2	2	1		8	2	2	2	2	2	2	1	2	2	2	74	0.425287	86	117	110	76	80	113.5	78	43.6	86.7	-0.2	1.1
CVD181	3	6630	18.1644	1	180	54	16.6667	2	2	2	2	2	2	1		8	2	2	2	2	2	2	1	2	2	1	71	0.394444	72	114	110	79	79	112	79	16.8	72.6	-1	0.6	4.48	4.09	0.06	3.4	0.62	1.48	1.21
CVD182	3	5525	15.137	1	164	41	15.2439	2	2	2	2	2	2	1		8	2	2	2	2	2	2	1	2	2	1	63	0.384146	80	113	110	59	62	111.5	60.5	48.2	40.4	0	-0.2	4.47	6.88	1.25	3.2	0.5	1.49	1.58
CVD183	3	6580	18.0274	1	177	74.5	23.7799	2	2	2	1	2	2	2		5	2	2	2	2	2	2	2	2	2	1	68	0.384181	75	118	115	74	60	116.5	67	33.5	36.4	-0.4	-0.3	5.43	6.43	3.32	3.2	0.5	1.04	1.96	5.89	7.79	6.4468
CVD184	3	5721	15.674	1	173	50	16.7062	2	2	2	2	2	1	2		8	2	2	2	2	2	2	1	1	2	1	64	0.369942	64	104	110	66	70	107	68	20.5	58.9	-0.8	0.2	4.47	3.99	0.27	3.3	1.18	1.18	1.76
CVD185	3	5431	14.8795	1	149	44	19.8189	2	2	2	2	2	2	1		8	2	2	2	2	2	2	1	2	2	2	66	0.442953	78	113	113	65	60	113	62.5	71.5	55.1	0.6	0.1
CVD186	3	6324	17.326	1	170	55.8	19.308	1	2	2	1	2	2	2	Disc Prolapse	8	2	2	2	2	2	2	1	2	2	1	62	0.364706	69	122	120	69	68	121	68.5	63.6	53.2	0.3	0.1	5.06	4.99	0.18	3.2	0.59	1.33	1.76
CVD187	3	6140	16.8219	1	168	108	38.2653	2	2	2	1	2	2	2		7	2	2	2	2	2	2	2	1	2	1	106	0.630952	99	134	134	80	75	134	77.5	95.6	83.8	1.7	1	5.42	5.62	11.21	3.2	1.84	0.67	1.58	9.13415	12.88	4.7174
CVD188	3	6045	16.5616	1	169	43	15.0555	1	1	2	1	2	1	2		5	2	2	2	2	2	2	2	2	2	1	63	0.372781	91	128	128	88	80	128	84	87.5	94.2	1.1	1.6
CVD189	3	6140	16.8219	1	161	41	15.8173	1	1	1	1	2	2	2	Irritable Bowel S.	2016-02-05	2	1	2	2	1	2	2	1	2	1	66	0.409938	76	107	110	62	65	108.5	63.5	33.4	40.5	-0.4	-0.2	5.84	4.61	10.88	3.5	0.86	1.12	2.06	9.54	13.21	5.65
CVD190	3	5429	14.874	1	166	44	15.9675	2	1	2	2	2	2	2		8	2	2	2	2	2	2	1	1	2	1	71	0.427711	68	119	120	77	80	119.5	78.5	79.4	90	0.7	1.3	5.38	6.26	0.11	3.3	1.11	1.02	1.62	1.82	3.96	3.46
CVD191	3	6145	16.8356	1	171	81	27.7008	.	.	2	.	2	2	.		2016-04-05	2	2	2	1	1	2	2	2	2	2	86	0.502924	85	122	120	74	74	121	74	64.9	73.6	0.4	0.6	5.41	6.63	0.79	4.4	2.31	0.73	2.95	1.99	4.84	1.1199
CVD192	3	5565	15.2466	1	163	48	18.0662	2	2	2	2	2	2	1			2	2	2	2	2	2	1	2	2	1	66	0.404908	76	135	132	84	84	133.5	84	97.9	96.4	2	1.8	4.97	5.9	0.27	3.7	0.91	1.08	2.34	2.37	4.18	2.21
CVD193	3	5503	15.0767	1	164	54	20.0773	2	1	2	2	2	1	2		8	2	2	2	2	2	2	1	1	2	1	72	0.439024	77	108	110	67	67	109	67	39.3	62.5	-0.3	0.3	5.21	4.66	0.63	3	0.59	0.94	1.84	3.15	5.61707	5.0088
CVD194	3	5593	15.3233	1	157	61	24.7475	2	2	2	2	2	1	2		8	2	2	2	2	2	2	1	1	2	1	81	0.515924	93	125	122	73	70	123.5	71.5	90.1	78.8	1.3	0.8
CVD195	3	5446	14.9205	1	170	88	30.4498	2	1	2	1	2	2	2		2	2	1	2	2	2	2	2	1	2	1	86	0.505882	87	128	125	78	75	126.5	76.5	88	85.2	1.2	1	5.56	4.49	2.03	4.3	1.01	1.03	2.7
CVD196	3	6140	16.8219	1	176	53	17.11	2	2	2	2	2	1	2		8	2	2	2	2	2	2	1	2	2	1	66	0.375	76	164	158	108	114	161	111	The entered value is greater than the maximum allowed.				5.3	4.61	2.8	9.5	4.64	0.64	7.36	4.86	6.23	1.99
CVD197	3	5180	14.1918	1	114	53	40.7818	2	2	2	2	2	2	1		8	2	2	2	2	2	2	1	2	2	1	72	0.631579	86	118	120	65	65	119	65	85.3	40.6	1	-0.2	5.1	4.43	0.22	3.5	0.5	1.54	1.73	2.28	4.02	8.9282
CVD198	3	5346	14.6466	1	173	62.9	21.0164	2	2	2	1	2	2	2		8	2	2	2	2	2	2	1	2	2	1	77	0.445087	69	119	120	74	80	119.5	77	67.4	85.2	0.4	1	5.11	4.79	1.74	4.4	0.65	1.09	2.91	4.26	6.48	4.9198
CVD199	3	5402	14.8	1	162	54	20.5761	2	2	2	2	2	2	1		5	2	2	2	2	1	2	2	1	2	1	76	0.469136	66	125	125	78	80	125	79	90.4	91.8	1.3	1.4	5.01	4.65	0.15	4.3	1.01	1.8	2.19	2.6	3.97	6.2611
CVD200	3	5595	15.3288	1	176	64	20.6612	1	1	2	2	2	1	2		8	2	2	2	2	2	2	1	1	2	1	74	0.420455	76	100	101	71	71	100.5	71	6.9	67.7	-1.5	0.5	5.24	4.65	0.87	3.7	0.94	1.23	2.09	2.02	4.66	6.1621
CVD201	3	5567	15.2521	1	170	77	26.6436	2	2	2	2	2	2	2		2	2	1	2	2	2	2	2	2	2	1	76	0.447059	81	129	119	77	75	124	76	81.9	93.9	0.9	1
CVD202	3	5211	14.2767	1	162	77	29.34	2	2	2	2	2	1	2		8	2	2	2	2	2	2	1	2	2	1	95	0.58642	101	154	144	86	82	149	84	100	96.5	3.6	1.8	5.39	5.07	1.47	5.1	1.38	1	3.53	4.09	5.89	2.5235
CVD203	3	6140	16.8219	1	157	59	23.9361	2	2	2	2	2	2	1		8	2	2	2	2	2	2	1	2	2	1	69	0.43949	96	118	120	75	80	119	77.5	75	87.3	0.7	1.1	5.29	5.43	0.41	3.6	0.33	1.74	1.74	2.69	4.75	9.0918
CVD204	3	5588	15.3096	1	173	88	29.4029	2	2	2	2	2	2	1		8	2	2	2	2	2	2	1	2	2	1	101	0.583815	80	124	120	77	77	122	77	73.2	84.7	0.6	1	4.59	5.13	1.68	3.7	1.2	1.01	2.29	4.5	6.43	2.1382
CVD205	3	5622	15.4027	1	158	73	29.2421	2	2	2	2	2	2	1		8	2	2	2	2	2	2	1	1	2	1	85	0.537975	104	147	128	83	81	137.5	82	99.5	95.4	2.6	1.7	5.27	5.54	1.03	3.4	0.77	0.74	1.6	2.54	5.75172	4.1676
CVD206	3	5452	14.937	1	174	54	17.8359	2	2	2	2	2	2	1		8	2	2	2	2	2	2	1	1	2	1	68	0.390805	60	114	114	56	61	114	58.5	45.2	28.4	-0.1	-0.6
CVD207	3	5443	14.9123	1	174	142	46.9018	1	1	2	1	2	1	2		8	2	2	2	2	2	2	1	1	2	2	126	0.724138	98	130	130	85	80	130	82.5	91.6	93.3	1.4	1.5	5.2	5.47	0.85	3.6	1.31	0.83	2.13	1.86	4.35	7.9533
CVD208	3	5561	15.2356	1	175	99	32.3265	2	2	2	2	2	2	1		8	2	2	2	2	2	2	1	2	2	1	92	0.525714	90	140	135	80	80	137.5	80	97.8	89.5	2	1.3	5.18	5.1	0.71	5.2	1.62	1.08	3.58	1.13	4.54698	3.3684
CVD209	3	5490	15.0411	1	166	95	34.4753	1	2	2	2	2	2	2		8	2	2	2	2	2	2	1	2	2	2	96	0.578313	99	158	129	90	80	143.5	85	99.8	96.7	2.9	1.8	5.84	7.52	2.71	4.3	1.77	0.99	2.88	4.71	6.58	2.65
CVD210	3	6305	17.274	1	165	59	21.6713	1	1	2	2	2	1	2		8	2	2	2	2	2	2	1	1	2	1	76	0.460606	71	120	71	121	75	95.5	98	3.3	99.7	-1.8	2.7	5.39	5.31	0.89	3	2.29	0.6	1.78	2.65	4.97	2.839
CVD211	3	5774	15.8192	1	174	108	35.6718	2	2	2	1	2	2	2		2016-01-04	1	2	2	1	2	2	2	2	2	2	104	0.597701	91	123	125	73	70	124	71.5	76	69.1	0.7	0.5
CVD212	3	5793	15.8712	1	160	41	16.0156	2	2	2	1	2	2	2		8	2	2	2	2	2	2	1	2	2	1	65	0.40625	60	110	112	74	74	111	74	48.6	82.5	0	0.9	5.37	4.21	0.1	3.5	0.63	1.22	2.05
CVD213	3	5818	15.9397	1	173	102	34.0807	2	2	2	2	2	2	1		8	2	2	2	2	2	2	1	2	2	1	103	0.595376	76	135	135	73	70	135	71.5	96	69.2	1.8	0.5	5.54	5.36	1.96	3.7	0.8	1.03	2.28	4.68	6.75	3.3563
CVD214	3	5774	15.8192	1	159	51	20.1733	2	2	2	2	2	2	1		8	2	2	2	2	2	2	1	2	2	2	71	0.446541	64	120	120	73	70	120	71.5	80	76.9	0.8	0.7	5.85	7.02	0.02	3.3	0.64	1.1	1.52	1.65	3.95	4.9897
CVD215	1	2827	7.74521	2	129	26	15.6241	2	2	2	2	2	2	1		8	2	2	2	2	2	2	1	1	2	1	53	0.410853	85	100	105	68	65	102.5	66.5	64	75.9	0.4	0.7	NS	5.5	0.54	3.5	0.71	1.11	1.99
CVD216	1	2673	7.32329	2	123	23	15.2026	2	2	2	2	2	2	1		8	2	2	2	2	2	2	1	2	2	1	50	0.406504	75	113	110	48	50	111.5	49	92	21.6	1.4	-0.8	5.57	2.82	0.33	4.4	0.76	1.3	2.74	2.14	3.52	7.1319
CVD217	1	2494	6.83288	2	127	24	14.88	2	2	2	2	2	2	1		8	2	2	2	2	2	2	1	2	2	1	52	0.409449	90	99	100	65	60	99.5	62.5	53.8	63.8	0.1	0.4	5.04	3.68	0.17	2.8	1	0.98	1.45	2.02	3.14	3.8243
CVD218	1	2827	7.74521	1	119	21	14.8295	2	2	2	2	2	1	2		8	2	2	2	2	2	2	1	1	2	1	48	0.403361	87	95	100	53	55	97.5	54	59.7	40.4	0.2	-0.2	5.53	4.62	0.19	3.7	0.78	1.3	2.08	1.82	3.31	5.6031
CVD219	1	2645	7.24658	2	126	29	18.2666	2	2	2	2	2	2	1		8	2	2	2	2	2	2	1	2	2	2	58	0.460317	99	109	105	78	70	107	74	80.8	92.4	0.9	1.4
CVD220	1	2632	7.21096	2	130	28	16.568	1	1	2	1	2	1	2		7	2	2	2	2	2	2	2	1	2	1	51	0.392308	113	84	107	51	70	95.5	60.5	35.9	54.9	-0.4	0.1	5.44	3.83	0.15	3.4	0.82	1.25	1.65	2.32	3.87	21.7523
CVD221	1	2899	7.94247	1	130	27	15.9763	2	2	2	1	2	2	2		7	2	2	2	2	2	2	2	2	2	1	51	0.392308	75	99	90	59	64	94.5	61.5	30.2	56.3	-0.5	0.2	5.48	4.15	0.4	5.3	0.95	1.48	3.32	2.06	4.12	8.088
CVD222	1	2633	7.2137	2	125	21	13.44	2	2	2	2	2	1	2		8	2	2	2	2	2	2	1	2	2	1	47	0.376	87	102	96	63	63	99	63	56.4	67.7	0.2	0.5	5.25	4.82	0.18	5.5	0.88	1.9	3.15
CVD223	1	2827	7.74521	2	130	23	13.6095	2	2	2	2	2	2	2		8	2	2	2	2	2	2	1	2	2		45	0.346154	80	112	109	59	62	110.5	60.5	86.2	55.4	1.1	0.1
CVD224	1	2827	7.74521	1	130	24	14.2012	2	2	2	2	2	2	2		8	2	2	2	2	2	2	1	2	2	1	49	0.376923	80	107	110	65	65	108.5	65	77.7	67.6	0.8	0.5	5.1	4.36	2.62	4	0.64	1.2	2.55	5.11	6.36	5.7813
CVD225	1	2540	6.9589	1	128	23	14.0381	2	2	1	1	1	1	2		4	2	2	2	1	2	2	2	2	2	1	48	0.375	92	105	100	68	68	102.5	68	57.1	77.6	0.2	0.8
CVD226	1	1858	5.09041	2	125	24	15.36	2	2	2	2	2	2	1		8	2	2	2	2	2	2	1	2	2		49	0.392	79	113	105	63	59	109	61	81.7	60	0.9	0.3	5.53	4.04	1.13	5.6	2.48	1.19	3.56	4	5.15	8.0814
CVD227	1	2827	7.74521	2	124	25	16.2591	2	2	2	2	2	2	1		8	2	2	2	2	2	2	1	2	2	1	48	0.387097	80	96	83	54	55	89.5	54.5	23.8	28.2	-0.7	-0.3
CVD228	1	2656	7.27671	1	122	19	12.7654	2	2	2	2	2	2	1		8	2	2	2	2	2	2	1	2	2	2	45	0.368852	79	99	99	59	63	99	61	56.3	61.2	0.2	0.3
CVD229	1	2827	7.74521	2	119	19	13.4171		2	2	.	2	2	.			2	2	2	2	2	2	.	2			46	0.386555	76	99	95	60	56	97	58	56.7	53.7	0.2	0.1
CVD230	1	2796	7.66027	2	122	16	10.7498	2	2	2	2	2	2	1		8	2	2	2	2	2	2	1	2	2	1	41	0.336066	87	82	84	62	57	83	59.5	10.2	57.5	-1.3	0.2
CVD231	1	2686	7.3589	2	130	38	22.4852	2	2	2	2	2	1	2		5	2	2	2	2	2	2	2	1	2	1	65	0.5	92	106	103	64	67	104.5	65.5	63.4	69.2	0.3	0.5	5.3	5.69	0.37	3.9	2.16	0.93	2.25	1.98	3.51	0.85
CVD232	1	2595	7.10959	2	126	24	15.1172	2	2	2	2	2	2	1		7	2	2	2	2	2	2	2	1	2	1	49	0.388889	80	113	104	59	50	108.5	54.5	84.2	36.4	1	-0.3	4.71	5.55	0.53	4	1.31	1.16	2.35	2.23	4.97	3.7961
CVD233	1	2647	7.25205	2	128	23	14.0381	2	2	2	2	2	1	2		8	2	2	2	2	2	2	1	1	2	2	48	0.375	80	99	103	68	70	101	69	59.1	82.6	0.2	0.9
CVD234	1	2827	7.74521	2	118	18	12.9273	2	2	2	.	2	2	2			2	2	2	2	2	2	.	2			47	0.398305	90	106	102	73	67	104	70	80.8	88.4	0.9	1.2	5.79	5.57	0.23	4.1	0.84	1.64	2.08
CVD235	1	2573	7.04932	1	130	27	15.9763	2	2	2	2	2	2	1		8	2	2	2	2	2	2	1	2	2	1	48	0.369231	95	107	100	71	66	103.5	68.5	58.4	77.7	0.2	0.8	5.24	5.24	0.16	3.5	0.67	1.15	2.03	2.034	3.83	4.8021
CVD236	1	2449	6.70959	2	121	18	12.2942	2	2	2	2	2	2	1		8	2	2	2	2	2	2	1	2	2	1	45	0.371901	96	93	91	60	66	92	63	33.6	69.9	-0.4	0.5	5.6	4.05	4.99	4.1	1.16	1.14	2.44
CVD237	1	2827	7.74521	2	121	19	12.9773	2	2	2	2	2	2	1		8	2	2	2	2	2	2	1	2	2	1	45	0.371901	74	93	88	62	64	90.5	63	30.2	69.9	-0.5	0.5
CVD238	1	2507	6.86849	1	121	21	14.3433	2	2	2	2	2	2	1		8	2	2	2	2	2	2	1	2	2	1	47	0.38843	73	105	104	50	50	104.5	50	74.1	26.1	0.6	-0.6
CVD239	1	2827	7.74521	2	118	22	15.8001	2	1	2	2	1	2	2		8	2	2	2	2	2	2	1	1	2	1	51	0.432203	66	95	96	73	61	95.5	67	52.3	82.2	0.1	0.9
CVD240	1	2840	7.78082	2	124	26	16.9095	2	2	2	2	2	2	1		8	2	2	2	2	2	2	1	1	2	1	52	0.419355	93	102	102	65	60	102	62.5	68.4	66.7	0.5	0.4	5.66	4.19	5.59	3.1	1.14	0.91	1.67	7.93	9.68	5.8368
CVD241	1	2370	6.49315	1	121	19	12.9773	2	2	2	2	2	2	1		7	2	2	2	2	2	2	1	2	2	1	45	0.371901	85	96	87	56	54	91.5	55	26.3	41.8	-0.6	-0.2	5.6	6.04	0.11	3	0.49	1.02	1.74
CVD242	1	2174	5.95616	1	125	26	16.64	2	2	2	2	2	2	1		4	2	2	2	2	2	2	1	2	2	1	52	0.416	71	118	111	78	72	114.5	75	89.9	92.7	1.3	1.5	4.86	6.21	0.66	4.1	1.11	1.57	2.11	3.71	4.39	4.9209
CVD243	1	2371	6.49589	2	129	24	14.4222	2	2	2	2	1	2	2		8	2	2	2	2	2	2	1	2	2	1	45	0.348837	89	100	105	67	67	102.5	67	61.5	76.3	0.3	0.7	5.12	6.35	0.32	4.2	0.81	1.23	2.51
CVD244	1	2433	6.66575	2	119	20	14.1233	2	2	2	2	2	2	1		8	2	2	2	2	2	2	1	1	2	1	45	0.378151	87	106	106	68	65	106	66.5	83.7	81	1	0.9
CVD245	1	2827	7.74521	1	120	20	13.8889	2	2	2	1	2	2	2		8	2	2	2	2	2	2	1	1	2	1	47	0.391667	20	107	113	60	62	110	61	91.3	63.2	1.4	0.3
CVD246	1	2529	6.92877	1	130	27	15.9763	2	2	2	2	2	2	1		8	2	2	2	2	2	2	1	2	2	1	50	0.384615	85	98	108	60	61	103	60.5	56.1	53	0.2	0.1	5.75	4.57	1.28	3.5	0.9	1.49	1.69	4.28	6.14	7.4107
CVD247	1	2827	7.74521	1	120	21	14.5833	2	2	2		2	2	2			2	2	2	2	2	2	.	2			47	0.391667	75	110	104	74	74	107	74	86	92.8	1.1	1.5
CVD248	1	2827	7.74521	2	130	24	14.2012	2	2	2	2	2	2	1		8	2	2	2	2	2	2	1	2	2	1	47	0.361538	78	107	103	63	59	105	61	71.4	57.2	0.6	0.2
CVD249	1	2467	6.7589	2	129	22	13.2204	2	2	2	2	2	2	1		8	2	2	2	2	2	2	1	2	2	1	45	0.348837	80	110	102	58	60	106	59	74.1	49.7	0.6	0
CVD250	1	2479	6.79178	1	130	29	17.1598	2	2	2	2	2	2	1		8	2	2	2	2	2	2	1	2	2	2	49	0.376923	86	93	93	60	61	93	60.5	21.3	53.2	-0.8	0.1
CVD251	1	2539	6.95616	2	127	19	11.78	2	2	2	2	2	2	1		2	2	2	2	2	2	2	2	2	2	1	45	0.354331	88	95	103	45	67	99	56	52.2	40.7	0.1	-0.2	5.32	6.44	0.46	3.7	0.64	1.19	2.34
CVD252	1	2559	7.01096	2	121	23	15.7093	2	2	2	2	2	2	1		8	2	2	2	2	2	2	1	2	2	2	51	0.421488	76	101	105	66	68	103	67	74.1	81.3	0.6	0.9
CVD253	1	2535	6.94521	2	129	23	13.8213	2	1	2	2	2	2	2		8	2	2	2	2	2	2	1	2	2	1	51	0.395349	73	99	101	67	67	100	67	53.4	76.6	0.1	0.7
CVD254	1	2494	6.83288	1			#DIV/0!	2	2	2	2	2	2	1		8	2	2	2	2	2	2	1	1	2	1		#DIV/0!
CVD255	1	2838	7.77534	1			#DIV/0!	2	2	2	2	2	2	2		2	2	1	2	2	2	2	1	1	2			#DIV/0!
CVD256	1	2838	7.77534	1			#DIV/0!	2	1	1	1	1	2	2		2016-01-04	1	2	2	1	2	2	2	1	2	1		#DIV/0!
CVD257	1	2838	7.77534	2	115	21	15.879	2	2	2	2	2	2	1		8	2	2	2	2	2	2	1	2		2	49	0.426087	85	100	102	67	65	101	66	75.1	80.2	0.7	0.8
CVD258	1	2838	7.77534	2	123	22	14.5416	2	2	2	2	2	2	1		8	2	2	2	2	2	2	1	2	2	1	46	0.373984	91	105	98	77	67	101.5	72	67.9	90.6	0.5	1.3	5.71	3.96	0.14	4.1	1.19	1.06	3.06
CVD259	1	2559	7.01096	2	124	24.9	16.1941	2	2	2	2	2	2	1		8	2	2	2	2	2	2	1	1	2	1	51	0.41129	74	114	105	74	73	109.5	73.5	87.8	92.3	1.2	1.4	5.17	5.14	0.19	3.6	2.22	1.61	2.13	2.85	3.85	7.0986
CVD260	1	2587	7.08767	2	120	20.9	14.5139	2	2	2	2	2	2	1		1	1	2	2	2	2	2	2	2	2	1	51	0.425	83	103	95	63	45	99	54	62	39.1	0.3	-0.3	5.35	4.02	0.09	4.3	0.73	1.43	3.01
CVD261	1	2504	6.86027	2	131	45	26.2222	2	2	2	2	2	2	1		8	2	2	2	2	2	2	1	1	2	1	73	0.557252	53	98	93	77	69	95.5	73	34	89.2	-0.4	1.2	5.28	6.12	3.77	5.2	0.93	1.53	3.78	6.68	9.34	2.9346
CVD262	1	2480	6.79452	2	113	18.8	14.7232	2	2	2	2	2	1	2		8	2	2	2	2	2	2	1	2	2	1	46	0.40708	78	106	100	57	61	103	59	82.1	61.4	0.9	0.3	5.08	5.57	0.62	3.3	0.75	1.45	1.97
CVD263	1	2639	7.23014	2	121	23.4	15.9825	2	2	2	2	2	2	1		8	2	2	2	2	2	2	1	2	2	1	54	0.446281	89	103	102	68	68	102.5	68	73	83.7	0.6	1	5.25	7.62	0.85	5	0.55	2.15	3.19	2.02	4.13	5.0103
CVD264	1	2838	7.77534	2	116	24	17.8359	2	2	2	2	2	2	1		8	2	2	2	2	2	2	1	2	2	1	49	0.422414	81	116	115	85	85	115.5	85	97.9	99.5	2	2.6	5.22	4.73	0.65	3.9	0.44	1.63	2.36	3.48	5.15	5.1064
CVD265	1	2838	7.77534	2	121	24	16.3923	2	2	2	2	2	2	1		8	2	2	2	2	2	2	1	2	2	1	53	0.438017	87	121	115	53	60	118	56.5	98.2	47.2	2.1	-0.1	5.52	5.08	1.13	3.7	0.68	1.58	2.24	4.88	7.32	5.9046
CVD266	1	2743	7.51507	2	131	24	13.9852	2	2	2	2	2	2	1		8	2	2	2	2	2	2	1	2	2	1	50	0.381679	70	111	101	65	61	106	63	73.2	63.3	0.6	0.3
CVD267	1	2838	7.77534	2	121	22	15.0263	2	2	2	2	2	2	1		8	2	2	2	2	2	2	1	2	2	1	53	0.438017	69	103	95	63	56	99	59.5	61.5	58	0.3	0.2	4.33	4.15	0.39	3.5	0.54	1.49	2.2	2.74	5.67	2.5429
CVD268	1	2838	7.77534	2	122	22	14.781	2	2	2	2	2	2	1		8	2	2	2	2	2	2	1	2	2	2	49	0.401639	82	93	100	65	65	96.5	65	50.9	75.5	0	0.7
CVD269	1	2416	6.61918	2	124	20	13.0073	2	2	2	2	2	1	2		8	2	2	2	2	2	2	1	2	2	1	43	0.346774	80	100	108	59	59	104	59	72.9	53.9	0.6	0.1
CVD270	1	2540	6.9589	2	120	25.8	17.9167	2	2	2	2	2	2	1		8	2	2	2	2	2	2	1	1	2	1	48	0.4	76	92	91	53	60	91.5	56.5	33.8	48	-0.4	0	5.21	4.19	2.57	4.4	0.58	1.52	3.06	5.37	7.48	1.7103
CVD271	1	2610	7.15068	2	121	19.2	13.1139	2	1	2	2	2	2	2		8	2	2	2	2	2	2	1	2	2	1	43	0.355372	73	97	93	57	64	95	60.5	45.7	61.7	-0.1	0.3	5.11	4.88	0.19	4.8	1.93	1.69	2.98
CVD272	1	2838	7.77534	2	131	18.5	10.7803	1	1	2	2	1	2	2		5	2	2	2	2	2	2	2	2	2	2	74	0.564885	95	109	110	69	67	109.5	68	83.2	78.8	1	0.8
CVD273	1	3387	9.27945	2	130	28	16.568	2	2	2	1	2	2	2		8	2	2	2	2	2	2	1	2	2	2	53	0.407692	76	123	120	73	74	121.5	73.5	98.3	90.6	2.1	1.3
CVD274	1	2838	7.77534	2	130	41	24.2604	2	2	2	2	2	2	1		8	2	2	2	2	2	2	1	1	2	1	67	0.515385	89	116	116	65	60	116	62.5	94.7	62.5	1.6	0.3
CVD275	1	2474	6.77808	2	126	20	12.5976	2	1	2	2	2	2	2			2	1	2	2	2	2	2	2	2	1	44	0.349206	81	103	110	68	96	106.5	82	78.6	98.4	0.8	2.2
CVD276	1	2581	7.07123	2	131	31	18.0642	2	2	2	2	2	2	1		8	2	2	2	2	2	2	1	2	2	1	53	0.40458	95	100	76	53	48	88	50.5	13.2	20.8	-1.1	-0.8
CVD277	1	2594	7.10685	2	130	27	15.9763	2	2	2	2	2	1	2		8	2	2	2	2	2	2	1	1	2		53	0.407692	83	109	115	61	61	112	61	88.6	56.6	1.2	0.2
CVD278	1	2838	7.77534	2	117	20	14.6103	2	2	2	2	2	2	1		5	2	2	2	2	2	2	2	1	2	2	50	0.42735	92	102	102	59	62	102	60.5	76.1	63.2	0.7	0.3
CVD279	1	2471	6.76986	2	126	26	16.3769	2	2	2	2	2	1	2		8	2	2	2	2	2	2	1	2	2	1	55	0.436508	92	87	98	55	63	92.5	59	29.4	52.1	-0.5	0.1
CVD280	1	2560	7.0137	2	131	25	14.5679	2	2	2	2	2	1	2		8	2	2	2	2	2	2	1	2	2	1	46	0.351145	93	98	108	69	73	103	71	62.2	85.5	0.3	1.1
CVD281	1	2568	7.03562	2	132	26	14.9219	2	2	2	2	1	2	2		8	2	2	2	2	2	2	1	1	2	1	50	0.378788	92	93	95	69	65	94	67	28.2	74.9	-0.6	0.7
CVD282	1	2838	7.77534	2	125	20	12.8	2	2	2	2	2	2	1		8	2	2	2	2	2	2	1	2	2	1	43	0.344	85	97	101	64	67	99	65.5	56.3	75.4	0.2	0.7
CVD283	1	2684	7.35342	2	121	19	12.9773	2	2	2	2	2	1	2		8	2	2	2	2	2	2	1	2	2	1	45	0.371901	71	90	95	52	52	92.5	52	36.8	31.7	-0.3	0.5
CVD284	1	2638	7.2274	2	128	22	13.4277	2	2	2	2	2	2	1		8	2	2	2	2	2	2	1	1	2	1	51	0.398438	94	94	110	64	75	102	69.5	62.7	83.7	0.3	1
CVD285	1	2838	7.77534	2	120	21	14.5833	2	2	1	2	2	2	2		8	2	2	2	2	2	2	1	2	2	1	49	0.408333	95	95	100	67	70	97.5	68.5	57.3	85	0.2	1
CVD286	1	2545	6.9726	2	124	23	14.9584	2	2	2	2	2	1	2		2 , 3 , 5	2	1	1	2	2	2	2	2	2	1	50	0.403226	62	97	100	58	70	98.5	64	54.4	71.1	0.1	0.6
CVD287	1	2838	7.77534	2	114	18	13.8504	2	2	2	2	2	1	2		8	2	2	2	2	2	2	1	2	2	1	50	0.438596	88	90	91	60	60	90.5	60	38.4	62	-0.3	0.3
CVD288	1	2838	7.77534	2	127	28	17.36	2	2	2	2	2	1	2		8	2	2	2	2	2	2	1	2	2	1	58	0.456693	93	103	100	71	70	101.5	70.5	62.9	86.6	0.3	1.1
CVD289	1	2706	7.4137	2	127	23	14.26	2	2	2	1	2	2	2		8	2	2	2	2	2	2	1	2	2	1	47	0.370079	83	113	108	89	75	110.5	82	88	98.4	1.2	2.1
CVD290	1	2838	7.77534	2	120	17	11.8056	2	2	2	2	2	2	1		8	2	2	2	2	2	2	1	2	2	1	44	0.366667	94	102	105	69	70	103.5	69.5	77.5	87	0.8	1.1
CVD291	1	2838	7.77534	2	131	25	14.5679	2	2	2	2	2	2	1		8	2	2	2	2	2	2	1	2	2	1	51	0.389313	109	96	101	45	72	98.5	58.5	46.5	47.7	-0.1	-0.1
CVD292	1	2604	7.13425	1	131	23	13.4025	1	2	2	2	2	2	2	Renal Tx	8	2	2	2	2	2	2	1	1	2	1	53	0.40458	88	96	100	60	66	98	63	37.3	60.6	-0.3	0.3	4.58	3.09	0.32	4.2	1.41	1.34	2.24
CVD293	1	2832	7.7589	1	127	24	14.88	2	2	2	2	2	2	1		8	2	2	2	2	2	2	1	2	2	1	52	0.409449	87	102	105	68	68	103.5	68	66.4	78.2	0.4	0.8	5.46	4.12	0.65	3.5	0.65	1.39	1.7	3.48	4.21	5.481
CVD294	1	2832	7.7589	1	127	22	13.64	2	2	2	2	2	2	1		8	2	2	2	2	2	2	1	2	2	1	50	0.393701	82	105	100	68	65	102.5	66.5	62.9	74.2	0.3	0.7	5.06	4.73	0.1	2.9	0.73	0.92	1.64
CVD295	1	2569	7.03836	1	128	22	13.4277	2	2	2	2	2	2	1		8	2	2	2	2	2	2	1	2	2	1	49	0.382812	65	93	100	57	60	96.5	58.5	35.5	47.6	-0.4	-0.1	5.66	4.13	0.21	4.5	1.28	1.26	2.77
CVD296	1	2693	7.37808	1	124	22	14.308	1	2	2	2	1	2	2		8	2	2	2	2	2	2	1	2	2	1	53	0.427419	90	104	104	65	60	104	62.5	70.8	64.4	0.5	0.4	4.02	4.37	0.69	2.1	0.98	0.68	1.23	3.14	5.07	2.1602
CVD297	1	2832	7.7589	1	133	24	13.5678	2	2	2	2	2	2	1		7	2	2	2	2	2	2	1	1	2	2	51	0.383459	98	113	110	67	60	111.5	63.5	82.5	60.7	0.9	0.3
CVD298	1	2646	7.24932	1	130	21	12.426	2	2	2	2	2	2	1		8	2	2	2	2	2	2	1	1	2	1	47	0.361538	96	120	128	68	66	124	67	98.4	73.6	2.1	0.6	4.77	4.72	0.38	4.3	1	1.2	2.63
CVD299	1	2578	7.06301	1	129	14	8.41296	1	1	2	2	2	1	2		7	2	2	2	2	2	2	2	2	2	1	45	0.348837	72	102	105	66	65	103.5	65.5	59.9	69.9	0.2	0.5	4.48	3.9	0.42	3.3	0.58	1.28	1.74
CVD300	1	2473	6.77534	1	128	21	12.8174	2	2	2	2	2	2	1		8	2	2	2	2	2	2	1	2	2	1	51	0.398438	103	119	115	73	69	117	71	93.4	84.6	1.5	1	4.84	4.76	1.81	3.6	1.24	0.96	2.2
CVD301	1	2713	7.43288	1	125	33	21.12	1	2	2	2	1	1	2		8	2	2	2	2	2	2	1	1	2	1	66	0.528	101	123	120	74	71	121.5	72.5	98.4	88.6	2.1	1.2	4.8	4.35	4.18	4.6	1.15	1.43	2.69	6.45	8.63	5.4019
CVD302	1	2724	7.46301	1	130	23	13.6095	2	2	2	2	2	2	1		8	2	2	2	2	2	2	1	2	2	1	49	0.376923	107	104	110	73	70	107	71.5	72.2	84.5	0.6	1	4.69	3.84	0.15	3.7	0.64	1.46	1.88
CVD303	1	2832	7.7589	1	121	20	13.6603	1	2	2	2	2	2	2	Asthma	8	2	2	2	2	2	2	1	1	2	1	48	0.396694	94	103	105	59	60	104	59.5	77.5	57.4	0.8	0.2	4.68	3.89	0.3	3.8	0.92	1.25	2.16
CVD304	1	2395	6.56164	1	127	22	13.64	2	2	2	2	2	2	1		8	2	2	2	2	2	2	1	2	2	1	48	0.377953	93	113	113	72	66	113	69	87.4	80.9	1.1	0.9	5.25	4.34	0.24	4.5	0.62	1.52	2.66
CVD305	1	2560	7.0137	1	118	21	15.0819	2	2	2	2	2	2	1		8	2	2	2	2	2	2	1	1	2	1	49	0.415254	80	126	115	65	59	120.5	62	97.4	61.1	1.9	0.3	5.12	5.08	0.58	5.8	0.65	1.77	3.72	2.21	3.65	3.6502
CVD306	1	2832	7.7589	1	129	23	13.8213	1	2	2	2	2	2	2		1	1	2	2	2	2	2	2	1	2	1	50	0.387597	63	127	115	69	80	121	74.5	97.6	90.3	2	1.3	4.67	3.36	0.45	4.1	0.37	1.44	2.4	1.9	4	5.0821
CVD307	1	2834	7.76438	2	130	24	14.2012	1	1	2	2	2	1	2		8	2	2	2	2	2	2	1	1	2	1	51	0.392308	58	94	102	59	81	98	70	45.9	84.2	-0.1	1	5.4	4.66	0.63	4	0.84	1.29	2.4
CVD308	1	2834	7.76438	2	128	26	15.8691	2	2	2	2	2	2	1		8	2	2	2	2	2	2	1	2	2	1	53	0.414062	97	108	113	66	76	110.5	71	87.6	87.1	1.2	1.1
CVD309	1	2511	6.87945	2	121	20	13.6603	2	2	2	2	2	2	1		8	2	2	2	2	2	2	1	1	2	1	52	0.429752	108	98	102	55	58	100	56.5	63.8	47.2	0.4	-0.1	5.48	4.43	0.021	3.4	0.44	1.15	2.13
CVD310	1	2834	7.76438	2	127	22	13.64	2	2	2	2	2	2	2	Renal Stone	8	2	2	2	2	2	2	1	1	2	1	49	0.385827	90	111	102	62	54	106.5	58	79	48.6	0.8	0
CVD311	1	2834	7.76438	2	125	19	12.16	1	1	2	2	2	2	2	G6PD	7	2	2	2	2	2	2	2	2	2	1	45	0.36	74	99	95	63	63	97	63	48.7	67.7	0	0.5	4.62	4.33	0.16	4.1	0.27	1.63	2.41
CVD312	1	2988	8.1863	2	129	30	18.0278	2	2	2	2	2	2	1		8	2	2	2	2	2	2	1	2	2	1	57	0.44186	68	107	110	62	65	108.5	63.5	82.6	66.8	0.9	0.4	5.26	5.16	8.17	3.5	0.69	0.98	2.08	9.23	12.11	11.5823
CVD313	1	2675	7.32877	2	129	25	15.0231	2	2	2	2	1	2	2		8	2	2	2	2	2	2	1	2	2	1	57	0.44186	78	87	95	54	56	91	55	22.6	36.1	-0.8	-0.4	5.13	4.68	3.17	4.1	0.91	1.46	2.58	5.35366	7.68	7.6842
CVD314	1	2834	7.76438	2	127	25	15.5	1	1	2	2	1	2	2	Asthma	5	2	2	2	2	2	2	2	2	2	1	65	0.511811	82	113	110	73	72	111.5	72.5	90	90.1	1.3	1.3
CVD315	1	2499	6.84658	2	126	26	16.3769	2	2	2	1	2	2	1		8	2	2	2	2	2	2	1	2	2	1	54	0.428571	95	122	112	72	67	117	69.5	96.4	84.5	1.8	1
CVD316	1	2354	6.44932	2	120	24	16.6667	2	2	2	2	2	2	1		8	2	2	2	2	2	2	1	2	2	1	48	0.4	95	101	105	50	54	103	52	73.9	32	0.6	-0.5	5.08	4.85	0.33	4	0.79	1.27	2.59	2.38	4.35	7.3146
CVD317	1	2488	6.81644	2	124	29	18.8606	2	1	2	1	2	1	2		4	2	2	2	1	2	2	2	2	2	1	58	0.467742	97	118	115	65	60	116.5	62.5	96.5	66.1	1.8	0.4	5.55	5.24	14.19	5.7	0.73	1.41	4.02	12.79	16.95	10.9663
CVD318	1	2454	6.72329	2	131	38	22.1432	1	2	2	1	2	2	2		8	2	2	2	2	2	2	1	2	2	1	65	0.496183	100	122	119	75	73	120.5	74	97.5	90.7	2	1.3	5.53	4.55	10.07	4.1	0.88	1.4	2.47	13.1585	15.75	6.6668
CVD319	1	2463	6.74795	2	124	19	12.3569	2	2	2	1	2	2	2		8	2	2	2	2	2	2	1	2	2	1	47	0.379032	82	90	91	58	60	90.5	59	25.2	53.8	-0.7	0.1	5.34	4.51	0.12	3.3	0.33	1.15	2.02
CVD320	1	2519	6.90137	2	130	43	25.4438	2	2	2	2	2	2	1		8	2	2	2	2	2	2	1	2	2	1	55	0.423077	111	107	105	73	70	106	71.5	73.3	86.8	0.6	1.1	4.77	4.67	9.77	3.5	0.67	0.92	2.12	11.94	13.84	5.2388
CVD321	1	4295	11.7671	2	128	27	16.4795	2	2	2	2	2	2	1		8	2	2	2	2	2	2	1	2	2		52	0.40625	91	102	100	61	60	101	60.5	52.6	48.6	0.1	0
CVD322	1	2759	7.5589	2	122	14	9.40607	2	2	2	1	2	2	2		7	2	2	2	2	2	2	2	1	2		48	0.393443	94	111	105	68	60	108	64	86.7	72.6	1.1	0.6
CVD323	1	2411	6.60548	2	119	16	11.2986	2	2	2	1	2	2	2		8	2	2	2	2	2	2	1	2	2	1	41	0.344538	87	97	92	51	50	94.5	50.5	45.2	28	-0.1	-0.6
CVD324	1	2834	7.76438	2	122	18	12.0935	2	2	2	2	2	2	1		8	2	2	2	2	2	2	1	2	2		43	0.352459	85	124	107	78	56	115.5	67	96.7	80.9	1.8	0.9
CVD325	1	2834	7.76438	2	127	28	17.36	2	2	2	2	2	1	2		8	2	2	2	2	2	2	1	1	2	1	56	0.440945	82	87	91	44	52	89	48	19.4	17.2	-0.9	-0.9	5.54	4.45	1.59	3.6	1.03	1.06	2.2	4.65	5.48263	5.1812
CVD326	1	2521	6.90685	2	135	36	19.7531	1	2	2	2	2	2	2		8	2	2	2	2	2	2	1	2	2	1	54	0.4	116	115	117	74	70	116	72	92.3	85.9	1.4	1.1	5.11	5.23	4.86	4.9	0.75	1.24	3.38	6.87	9.21	9.5868
CVD327	1	2405	6.58904	2	129	29	17.4268	2	2	2	1	2	2	2		8	2	2	2	2	2	2	1	2	2	1	52	0.403101	80	110	119	71	71	114.5	71	92.6	86.1	1.4	1.1
CVD328	1	2575	7.05479	2	133	40	22.6129	2	2	2	2	1	2	1		8	2	2	2	2	2	2	1	2	2	1	64	0.481203	99	116	110	63	74	113	68.5	88.6	78.6	1.2	0.8	5.13	6.3	1.69	4.5	0.69	1.47	2.9	4.11	6.08	11.9621
CVD329	1	2583	7.07671	2	127	31	19.22	2	2	2	2	2	2	1		8	2	2	2	2	2	2	1	1	2	1	53	0.417323	90	114	110	68	65	112	66.5	90.4	76.6	1.3	0.7	5.36	4.42	11.53	3.1	0.47	0.65	2.11	14.62	16.48	4.0872
CVD330	1	2834	7.76438	2	127	20	12.4	1	2	2	2	1	2	2		8	2	2	2	2	2	2	1	2	2	1	45	0.354331	95	107	107	67	73	107	70	80.4	85.6	0.9	1.1	5.32	5.27	2.5	3.8	0.58	1.01	2.58
CVD331	1	2834	7.76438	2	118	17	12.2091	2	2	2	2	2	2	1		8	2	2	2	2	2	2	1	2	2	1	42	0.355932	88	89	90	54	59	89.5	56.5	30.4	48.6	-0.5	0	5.05	4.96	0.05	4	1.17	1.56	2.21
CVD332	1	3073	8.41918	2	134	35	19.4921	2	1	2	1	2	1	2		7	2	2	2	2	2	2	1	2	2	1	59	0.440299	78	95	104	51	51	99.5	51	46.8	21.3	-0.1	-0.8	5.81	4.8	4.39	3.7	0.85	0.89	2.61	6.72	8.91	4.9135
CVD333	1	2834	7.76438	2	127	22	13.64	2	2	2	2	2	2	1		2	2	1	2	2	2	2	1	1	2	1	52	0.409449	99	113	108	57	55	110.5	56	88.4	41.5	1.2	-0.2	5.32	5.54	0.32	4.2	1.07	1.32	2.6
CVD334	2	4315	11.8219	1	175	81	26.449	2	2	2	2	2	2	1		8	2	2	2	2	2	2	1	2	2	1	88	0.502857	78	124	124	75	80	124	77.5	85.8	83.2	1.1	1	5	4.73	0.51	4.7	1.05	1.24	3.03	2.35	4.48	3.6463
CVD335	2	4410	12.0822	1	156	74	30.4076	2	2	2	2	2	2	1		2	2	2	2	2	2	2	2	2	2	1	96	0.615385	83	130	124	79	77	127	78	85.6	89.7	1.7	1.3	4.74	5.18	7.22	4.6	1.47	1.72	2.3	8.35	10.15	7.4716
CVD336	2	4014	10.9973	1	138	55	28.8805	2	2	2	2	2	2	1		8	2	2	2	2	2	2	1	1	2	1	84	0.608696	90	123	120	79	70	121.5	74.5	96.6	88.8	1.8	1.2
CVD337	2	3930	10.7671	1	141	36	18.1077	2	2	2	2	2	2	1		8	2	2	2	2	2	2	1	2	2	1	62	0.439716	76	104	105	74	74	104.5	74	55.1	86.5	0.1	1.1	5.31	4.87	0.14	4.2	1.91	1.46	2.18
CVD338	2	4218	11.5562	1	130	38	22.4852	2	1	2	2	2	2	2		2,5	2	1	2	2	2	2	2	2	2	1	65	0.5	78	105	105	70	71	105	70.5	72	84.5	0.6	1	5.35	5.31	1.36	5.3	0.78	1.37	3.47	3.72	6.56367	6.3406
CVD339	2	3754	10.2849	1	144	43.4	20.9298	1	1	2	1	1	2	2		7	2	2	2	2	2	2	2	2	2	1	63	0.4375	80	109	109	63	60	109	61.5	67.1	48.2	0.4	0	5.43	4.81	1.36	4.1	0.46	1.27	2.52	3.13	5.79	6.0305
CVD340	2	3995	10.9452	1	136	27.6	14.9221	2	2	2	2	2	1	2		7	2	2	2	2	2	2	2	2	2	1	55	0.404412	96	109	107	70	70	108	70	74.3	80.5	0.7	0.9	4.82	4.17	0.17	3	0.54	0.99	1.64
CVD341	2	4315	11.8219	1	142	37.6	18.6471	2	2	2	2	2	2	1		5	2	2	2	2	2	2	2	1	2	2	62	0.43662	84	119	120	72	72	119.5	72	93.1	83.3	1.5	1
CVD342	2	4315	11.8219	1	146	35.2	16.5134	2	2	2	2	2	1	2		8	2	2	2	2	2	2	1	2	2	1	56	0.383562	57	104	107	62	70	105.5	66	51.1	64.6	0	0.4	5.27	5.43	0.18	3.4	0.37	1.46	1.64
CVD343	2	4137	11.3342	1	141	52	26.1556	2	2	2	2	2	1	2		8	2	2	2	2	2	2	1	2	2	1	70	0.496454	88	112	110	68	68	111	68	76.8	73	0.7	0.6	5.47	4.33	6.94	4.7	0.96	1.2	2.98	9.7439	10.66	5.13
CVD344	2	3700	10.137	1	135	34.5	18.93	2	2	2	2	2	2	1		8	2	2	2	2	2	2	1	1	2	1	60	0.444444	70	102	105	69	70	103.5	69.5	60.6	79	0.3	0.8	4.97	4.76	0.08	3.9	0.35	1.87	1.93
CVD345	2	3823	10.474	1	133	29.4	16.6205	2	2	2	2	2	1	2		8	2	2	2	2	2	2	1	1	2	1	57	0.428571	80	103	100	60	60	101.5	60	56.7	51.6	0.2	0	5.68	5.19	0.85	3.7	0.54	1.44	2.12
CVD346	2	4315	11.8219	1	155	42.3	17.6067	2	2	2	2	2	2	1		8	2	2	2	2	2	2	1	1	2		60	0.387097	89	125	126	76	68	125.5	72	94.6	77.2	1.6	0.7	5.45	4.62	2.77	4.7	0.31	2.62	1.34	5	6.84	4.1
CVD347	2	4175	11.4384	1	134.5	39.3	21.7244	2	2	2	1	2	2	2		8	2	2	2	2	2	2	1	2	2	1	65	0.483271	80	121	115	70	75	118	72.5	94.9	86.9	1.6	1.1	6.07	5.63	0.62	4.6	0.83	1.46	2.96	2.87	4.29	6.1951
CVD348	2	4315	11.8219	1	151	58.4	25.6129	2	2	2	1	2	1	2		8	2	2	2	2	2	2	1	1	2	1	70	0.463576	102	134	123	76	78	128.5	77	97.7	89.2	2	1.2	5.2	5.18	1.36	3.7	0.57	1.28	2.26	3.11	5.48263	4.2606
CVD349	2	3981	10.9068	1	139	35.6	18.4255	2	2	2	2	2	2	1		8	2	2	2	2	2	2	1	2	2		66	0.47482	74	116	115	71	71	115.5	71	89.1	81.3	1.2	0.9
CVD350	2	3831	10.4959	1	141	31	15.5928	2	2	2	1	2	2	2		8	2	2	2	2	2	2	1	2	2	2	58	0.411348	80	119	120	80	80	119.5	80	93.7	94.6	1.5	1.6	5.51	4.45	0.13	4.7	1.51	2.02	1.7
CVD351	2	4278	11.7205	1	149	49.9	22.4765	2	2	2	2	2	2	1		8	2	2	2	2	2	2	1	1	2	1	76	0.510067	90	123	120	78	75	121.5	76.5	92.2	88.9	1.4	1.2	5.03	5.33	4.29	3.4	0.33	1.14	2.08	7.30488	9.25	3.135
CVD352	2	4079	11.1753	1	154	49.5	20.872	1	2	2	2	1	1	2		7	2	2	2	2	2	2	2	2	2	1	75	0.487013	96	119	111	78	78	115	78	75.2	89.5	0.7	1.3
CVD353	2	4088	11.2	1	147	38.9	18.0018	2	2	2	2	2	2	2		8	2	2	2	2	2	2	1	2	2	1	60	0.408163	85	110	110	62	60	110	61	66.3	45.8	0.4	-0.1
CVD354	2	4052	11.1014	1	136	35.3	19.0852	2	2	2	1	2	1	2		4,7	2	2	2	2	2	2	2	2	2	1	66	0.485294	67	108	110	65	70	109	67.5	77.1	74.3	0.7	0.7	5.86	5.46	2.89	4.5	0.45	1.35	2.5	5.13	6.49	3.52
CVD355	2	4083	11.1863	1	150	31.3	13.9111	2	2	2	2	2	2	1		8	2	2	2	2	2	2	1	2	2	2	55	0.366667	78	121	120	75	75	120.5	75	90.4	85.4	1.3	1.1
CVD356	2	4296	11.7699	1	139.8	28	14.3266	2	2	2	2	2	2	1		8	2	2	2	2	2	2	1	2	2	1	60	0.429185	89	125	125	86	88	125	87	98.1	98.9	2.1	2.3	5.29	4.67	0.75	3.2	0.41	0.87	1.09
CVD357	2	4315	11.8219	1	134	32.4	18.0441	2	2	2	2	2	2	1		8	2	2	2	2	2	2	1	1	2	1	61	0.455224	72	110	110	73	70	110	71.5	81.6	85.5	0.9	1.1	5.66	5.03	3.72	6.1	0.94	1.29	4.43
CVD358	2	3921	10.7425	1	137.5	34	17.9835	2	2	2	2	2	2	1		8	2	2	2	2	2	2	1	2	2	1	60	0.436364	82	124	123	85	82	123.5	83.5	97.9	97.7	2	2	4.89	4.12	0.16	4.6	0.59	1.88	2.51
CVD359	2	4195	11.4932	1	157.5	54.8	22.0912	2	2	2	2	2	2	1		8	2	2	2	2	2	2	1	2	2	1	74	0.469841	81	119	120	76	75	119.5	75.5	84	84.1	1	1	5.78	4.47	2.22	4.1	0.6	1.13	2.52	4.91	6.95	3.0458
CVD360	2	4164	11.4082	1	136	37.6	20.3287	2	2	2	2	2	2	1		8	2	2	2	2	2	2	1	2	2	1	63	0.463235	101	108	108	71	70	108	70.5	74.1	82.2	0.6	0.9	4.76	4.78	2.4	3.9	0.95	1.29	2.04	4.2561	6.29224	7.4784
CVD361	2	3777	10.3479	1	143	52.7	25.7714	2	2	1	1	1	2	2	Thyroid Disease	1,2,4,5	1	1	2	1	2	2	2	2	2	2	73	0.51049	102	134	124	85	81	129	83	99	96.6	2.3	1.8	5.33	4.65	2.98	4.5	0.49	1.33	2.8	4.86585	6.83587	3.2903
CVD362	2	3782	10.3616	1	140	46	23.4694	2	2	2	1	2	1	2		8	2	2	2	2	2	2	1	2	2	1	71	0.507143	93	116	116	75	74	116	74.5	89.2	87.5	1.2	1.1	5.21	4.44	1.08	3.5	0.67	1.14	2.01	3.01	5.38	6.2678
CVD363	2	4315	11.8219	1	148	49.5	22.5986	2	2	2	2	2	2	1		8	2	2	2	2	2	2	1	2	2	1	78	0.527027	81	119	115	74	70	117	72	84.9	80.4	1	0.9	5.46	4.74	2.14	5	0.82	1.17	2.46	4.2561	6.89	10.929
CVD364	2	4187	11.4712	1	147	57	26.3779	2	2	2	2	2	2	2	Card.Cath	7	2	2	2	2	2	2	2	2	2	1	78	0.530612	84	111	110	71	70	110.5	70.5	67.8	76.6	0.5	0.7	5.23	4.9	1.59	3.5	1.25	0.71	2.28	3.74	5.62	3.6281
CVD365	2	4315	11.8219	1	149	50	22.5215	1	1	1	2	2	2	2		8	2	2	2	2	2	2	1	2	2	1	95	0.637584	109	110	72	72		91	72	7.6	80	-1.4	0.8	5.46	4.07	0.79	3.9	0.74	1.23	2.2	1.17	3.75	2.4308
CVD366	2	4282	11.7315	1	139	37.6	19.4607	2	2	2	2	2	1	2		8	2	2	2	2	2	2	1	1	2	1	62	0.446043	84	114	115	72	70	114.5	71	87.1	82.3	1.1	0.9	5.07	5.48	0.13	3.5	0.49	1.43	1.86
CVD367	2	4089	11.2027	1	144	34.5	16.6377	2	2	2	2	2	1	2		8	2	2	2	2	2	2	1	2	2	1	60	0.416667	81	105	101	72	63	103	67.5	44.9	69.4	-0.1	0.5	5.81	4.99	0.03	4.8	0.59	1.3	3.13
CVD368	2	4158	11.3918	1	139	39.5	20.4441	2	1	2	2	2	2	2		7	2	2	2	2	2	2	2	2	2	1	60	0.431655	97	127	121	83	79	124	81	97.8	96.2	1	1.8	4.73	4.81	1.11	4.6	0.56	1.31	2.8	3.87	4.81332	4.8185
CVD369	2	4087	11.1973	1	132	29.5	16.9307	2	2	2	2	2	1	2		8	2	2	2	2	2	2	1	2	2	1	55	0.416667	93	125	123	68	70	124	69	98.9	80.3	2.3	0.9	5.66	5.07	0.18	4.6	1.17	1.08	2.9
CVD370	2	3858	10.5699	1	139	33.8	17.4939	1	1	2	1	1	1	2		8	2	2	2	2	2	2	1	2	2	1	62	0.446043	98	119	119	79	80	119	79.5	94.1	94.6	1.6	1.6	5.56	4.21	0.88	4.2	0.64	1.53	2.28
CVD371	2	4100	11.2329	1	150	56.8	25.2444	2	2	2	2	2	2	1		1,2	1	1	2	2	2	2	2	2	2	1	82	0.546667	68	98	95	60	64	96.5	62	17.5	47.4	-0.9	-0.1
CVD372	2	4315	11.8219	1			#DIV/0!	2	2	2	2	2	2	1		8	2	2	2	2	2	2	1	2	2	1		#DIV/0!
CVD373	2	3974	10.8877	1	143	47.8	23.3752	2	2	2	2	1	2	2		8	2	2	2	2	2	2	1	1	2	1	71	0.496503	81	109	110	73	70	109.5	71.5	69.8	80.4	0.5	0.9	5.62	4.11	1.23	4.4	0.74	1.11	2.93	2.33	4.43	4.9834
CVD374	2	4168	11.4192	1	159	54.5	21.5577	1	1	1	2	2	2	2		8	2	2	2	2	2	2	1	1	2	1	78	0.490566	83	104	103	59	62	103.5	60.5	29.9	37.6	-0.5	-0.3
CVD375	2	4109	11.2575	1	130	24	14.2012	2	2	2	2	2	2	1		8	2	2	2	2	2	2	1	2	2	1	48	0.369231	78	123	105	65	64	114	64.5	92.5	68.9	1.4	0.5	5	4.08	1.48	4.7	0.48	1.56	2.8
CVD376	2	4315	11.8219	1	132	29	16.6437	2	2	2	1	2	1	2		4	2	2	2	2	2	2	2	2	2	1	56	0.424242	76	103	110	58	60	106.5	59	74	50.2	0.6	0	5.4	4.54	0.36	4.1	0.59	1.42	2.42
CVD377	2	4200	11.5068	1	140	36.7	18.7245	1	2	2	2	2	2	2		8	2	2	2	2	2	2	1	2	2	1	56	0.4	87	105	104	76	78	104.5	77	56.4	92.2	0.2	1.4	5.79	5.52	2.2	3.8	0.67	1.4	2.1	4.87	5.91	4.13
CVD378	3	5599	15.3397	2	159	43.8	17.3253	2	2	2	1	2	2	2		4	2	2	2	1	2	2	2	1	2	2	56	0.352201	89	121	118	86	80	119.5	83	82	94.7	0.9	1.6	4.79	5.4	0.08	5.1	0.65	1.87	3.56
CVD379	3	5517	15.1151	2	163.3	51.6	19.3498	2	2	2	2	2	2	2	Asthma	4	2	2	2	1	2	2	2	1	2	1	70	0.428659	79	116	110	67	65	113	66	57.1	50.4	0.2	0	5.55	5.5	1.45	3.4	0.56	1.45	2.18
CVD380	3	5630	15.4247	2	158	45	18.026	2	2	2	2	2	2	1		8	2	2	2	2	2	2	1	1	2	1	59	0.373418	84	128	120	73	80	124	76.5	91.5	85	1.4	1	5.39	6.14	0.18	4.6	0.59	1.73	2.89
CVD381	3	5684	15.5726	2	162.5	69.4	26.2817	1	2	2	1	1	2	2	Asthma	5	2	2	2	2	2	2	2	2	2	1	81	0.498462	67	109	105	73	70	107	71.5	34.6	69.5	-0.4	0.5	5.47	6.27	4.4	4.1	0.78	1.44	2.81	6.31	9.49	3.034
CVD382	3	5536	15.1671	2	151	51.3	22.499	2	2	2	2	2	1	2		2	2	1	2	2	2	2	2	2	2	1	64	0.423841	83	128	121	75	68	124.5	71.5	94.8	74.7	1.6	0.7	4.36	5.34	0.1	4.2	76	1.87	2.4	1.68	3.8	5.7627
CVD383	2	3782	10.3616	2	151	33.5	14.6923	2	2	1	1	2	2	2		2	2	2	2	2	2	2	2	2	2	1	58	0.384106	103	126	124	84	82	125	83	96.6	96.7	1.8	1.8
CVD384	2	4145	11.3562	2	142.5	26.6	13.0994	2	1	2	2	2	1	2		7	2	2	2	2	2	2	2	2	2	1	47	0.329825	76	104	100	60	60	102	60	44.1	45.2	-0.1	-0.1
CVD385	2	4027	11.0329	2	147.5	31.6	14.5246	2	2	2	2	2	2	1		8	2	2	2	2	2	2	1	1	2	1	51	0.345763	104	122	119	68	74	120.5	71	93.1	79.1	1.5	0.8
CVD386	3	6215	17.0274	2	155	56.4	23.4755	2	2	2	1	2	2	2		4	2	2	2	1	2	2	2	1	2	1	65	0.419355	80	113	115	75	75	114	75	76	81.5	0.4	0.9	4.5	4.73	0.27	4.7	1.46	1.4	3.26	2.19	4.51	5.2957
CVD387	3	5632	15.4301	2	153	45.8	19.5651	8	2	2	2	2	2	1		8	2	2	2	2	2	2	1	2	2	1	60	0.392157	85	131	110	83	73	120.5	78	88	89	1.2	1.2
CVD388	2	4112	11.2658	2	149.5	39.3	17.5837	2	1	2	2	2	2	2		8	2	2	2	2	2	2	1	1	2	1	59	0.394649	87	129	118	74	79	123.5	76.5	95.7	90.1	1.7	1.3
CVD389	2	4036	11.0575	2	156	52.8	21.6963	2	2	2	2	2	2	1		8	2	2	2	2	2	2	1	1	2	1	65	0.416667	89	137	135	96	95	136	95.5	99.7	99.8	2.7	2.9
CVD390	3	5589	15.3123	2	159	53.5	21.1621	2	2	2	2	2	2	1		7	2	2	2	2	2	2	2	1	2	1	64	0.402516	87	123	116	89	78	119.5	83.5	82.1	95.2	0.9	1.7	4.28	4.69	0.71	3.8	0.41	1.49	2.45
CVD391	3	5563	15.2411	2	150	34.2	15.2	2	2	2	2	2	2	1		2,4	2	1	2	1	2	2	2	1	2	2	53	0.353333	76	107	105	71	70	106	70.5	45.5	71.7	-0.1	0.6	4.31	4.12	0.18	5	0.55	1.86	3.37
CVD392	3	6665	18.2603	2	151	41.9	18.3764	1	2	2	1	2	1	2		8	2	2	2	2	2	2	1	2	2	1	64	0.423841	82	127	125	74	76	126	75	95.9	83.8	1.7	1	4.05	4.31	0.13	4.5	1.54	1.31	3.17
CVD393	3	7603	20.8301	2	157	42.9	17.4044	1	2	2	2	2	2	2		2	2	1	2	2	2	2	2	1	2	1	65	0.414013	81	114	114	78	75	114	76.5	NA( because of her age (1996)	NA	NA	NA
CVD394	3	5486	15.0301	2	156	36.9	15.1627	2	2	2	2	2	2	1		5,7	2	2	2	2	2	2	2	1	2	1	55	0.352564	116	100	110	69	70	105	69.5	36.1	67.2	-0.4	0.4	4.11	4.27	0.18	3.9	0.48	1.69	2.55
CVD395	3	5354	14.6685	2	152	38	16.4474	1	2	2	2	1	2	2		7	2	2	2	2	2	2	2	1	2	1	62	0.407895	78	130	125	76	75	127.5	75.5	97.3	85.4	1.9	1.1	4.65	4.75	0.1	3.8	0.5	2.02	2
CVD396	2	4125	11.3014	2	155	41	17.0656	2	1	2	2	2	1	2		2,5	2	1	2	2	2	2	2	2	2	1	62	0.4	94	120	118	78	76	119	77	87.4	89.3	1.1	1.2	5.47	6.04	0.14	4.7	0.6	1.79	2.99
CVD397	3	5234	14.3397	2	151	42	18.4202	2	1	2	2	2	1	2		8	2	2	2	2	2	2	1	1	2	1	56	0.370861	64	112	110	73	70	111	71.5	65.9	76.4	0.4	0.7	4.7	4.49	0.13	3.3	0.67	1.21	2.01
CVD398	3	5382	14.7452	2	159	59.8	23.6541	2	1	2	2	2	2	2		8	2	2	2	2	2	2	1	2	2	1	72	0.45283	89	130	121	68	73	125.5	70.5	93.7	69.6	1.5	0.5	4.68	4.97	0.32	3.7	0.61	1.82	2	3.08	4.87	4.7639
CVD399	3	5131	14.0575	2	162	50	19.052	2	2	2	2	2	1	2		2	2	2	2	2	2	2	2	1	2	1	61	0.376543	84	119	115	78	78	117	78	75.5	88.3	0.7	1.2	4.61	4.68	0.14	4.4	0.69	1.62	3	1.84	3.75	3.4
CVD400	3	5452	14.937	2	155	45.5	18.9386	2	2	2	2	2	2	1		8	2	2	2	2	2	2	1	2	2	1	59	0.380645	77	110	105	74	69	107.5	71.5	46.7	74	-0.1	0.6	4.5	4.62	0.22	3.5	0.55	1.81	1.88	2.21	4.35	2.96
CVD401	3	5405	14.8082	2	165	57	20.9366	2	2	2	2	2	2	1		2,4,5	2	1	2	1	2	2	2	1	2	1	67	0.406061	82	133	121	91	97	127	94	93.2	99.5	1.5	2.6	4.39	4.25	0.07	5.7	0.8	2.06	3.92	1.7	3.66	1.48
CVD402	3	5652	15.4849	2	156.5	49	20.0063	2	2	2	2	2	2	1		8	2	2	2	2	2	2	1	1	2	2	66	0.421725	87	115	110	69	65	112.5	67	62.2	57.4	0.3	0.2	5.08	5.35	0.26	3.7	0.51	1.15	2.63	2.59	4.14	3.86
CVD403	3	5604	15.3534	2	158	49	19.6283	1	1	2	1	2	2	2		8	2	2	2	2	2	2	1	2	2	1	65	0.411392	72	124	122	70	70	123	70	90	67.3	1.3	0.4	4.66	4.38	0.19	3.9	0.7	1.67	2.49	2.33	4.57	4.38
CVD404	3	5393	14.7753	2	156.5	51.9	21.1904	1	2	2	2	2	2	2		1,2	1	1	2	2	2	2	2	1	2	1	62	0.396166	107	130	122	75	60	126	67.5	95.1	60.7	1.7	0.3	4.51	4.2	0.49	3.4	0.39	1.34	2.18	2.86	4.85	1.55
CVD405	3	5497	15.0603	2	161	66.7	25.732	2	2	2	1	2	1	2		4	2	2	2	1	2	2	2	2	2	1	76	0.47205	82	119	115	83	83	117	83	73.9	94.6	0.6	1.6	5.44	6.85	2.23	3.6	0.65	1.43	2.21	5.22	7.65	1.0667
CVD406	3	5359	14.6822	2	161	50	19.2894	2	1	1	2	2	2	2		8	2	2	2	2	2	2	1	2	2	1	63	0.391304	97	123	118	80	75	120.5	77.5	84.2	87	1	1.1	4.69	4.58	0.07	4.4	0.75	1.54	3.02	1.63	3.89	3.05
CVD407	3	5680	15.5616	2	155	59.3	24.6826	2	2	2	2	2	2	1		8	2	2	2	2	2	2	1	2	2	1	69	0.445161	76	139	142	94	100	140.5	97	99.9	99.8	3	2.9	4.89	5.14	0.12	4.3	0.89	1.96	2.44	1.74	3.91	6.5281
CVD408	3	5431	14.8795	2	161.5	52.7	20.2053	2	2	2	1	2	2	2		4	2	2	2	1	2	2	2	2	2	1	66	0.408669	84	126	120	83	80	123	81.5	88.7	92.9	1.2	1.5	5.39	5.99	1.51	4	1.08	1.34	2.81	4.11	5.98	3.47
CVD409	3	5776	15.8247	2	153	76	32.4661	.	2	2	2	2	2	.		8	2	2	2	2	2	2	1	2	2	1	85	0.555556	84	125	123	74	73	124	73.5	93.1	78.8	1.5	0.8	4.65	4.37	4.88	4.1	0.71	1.36	2.65	6.59	8.23	2.21
CVD410	3	5285	14.4795	2	152	67.9	29.3889	1	2	2	1	2	1	2	2	1,7	1	2	2	2	2	2	1	2	2	1	69	0.453947	94	124	122	79	77	123	78	93.5	90.2	1.5	1.3	4.87	4.97	1.99	3.9	0.77	1.7	2.23	5	6.69	1.89
CVD411	2	3923	10.7479	2	133	24	13.5678	2	2	2	2	2	1	2		8	2	2	2	2	2	2	1	2	2	1	53	0.398496	102	109	105	62	60	107	61	72.1	53.5	0.6	0.1
CVD412	2	3904	10.6959	2	142	32.7	16.217	2	1	2	2	2	1	2		1,2,4	2	1	2	1	2	2	2	1	2	1	54	0.380282	101	104	100	46	46	102	46	44.8	8.2	-0.1	-1.4
CVD413	2	3904	10.6959	2	148	42.6	19.4485	2	2	2	2	2	1	2		8	2	2	2	2	2	2	2	1	2	1	62	0.418919	87	109	109	72	70	109	71	64.6	78.7	0.4	0.8
CVD414	2	4035	11.0548	2	148	38.6	17.6224	1	2	2	2	2	2	2		8	2	2	2	2	2	2	1	2	2	1	58	0.391892	83	111	110	58	60	110.5	59	69.7	38.5	0.5	-0.3
CVD415	2	4279	11.7233	2	156	41	16.8475	2	2	2	2	2	1	2		8	2	2	2	2	2	2	1	1	2	1	62	0.397436	96	118	120	69	70	119	69.5	86.9	71	1.1	0.6
CVD416	2	3961	10.8521	2	143	41.7	20.3922	2	2	2	2	2	2	1		8	2	2	2	2	2	2	1	1	2	1	66	0.461538	80	113	105	53	59	109	56	69.4	31.2	0.5	-0.5
CVD417	2	4133	11.3233	2	147.5	38.9	17.8799	2	1	2	1	2	2	2		8	2	2	2	2	2	2	1	2	2	2	57	0.386441	98	120	124	75	69	122	72	94.8	81.8	1.6	0.9
CVD418	2	4217	11.5534	2	138.5	31.5	16.4214	2	2	2	2	2	2	1		8	2	2	2	2	2	2	1	1	2	1	53	0.382671	84	108	99	56	60	103.5	58	53.7	39.5	0.1	-0.3
CVD419	2	4169	11.4219	2	140.5	41.5	21.023	2	2	2	1	2	2	2		4	2	2	2	1	2	2	2	2	2	1	64	0.455516	93	113	106	75	72	109.5	73.5	73.2	87.2	0.6	1.1
CVD420	2	4042	11.074	2	136	26.8	14.4896	2	2	2	2	2	2	1		8	2	2	2	2	2	2	1	1	2	1	52	0.382353	84	113	110	72	70	111.5	71	82.3	83.2	0.9	1
CVD421	2	3940	10.7945	2	146	46	21.58	2	2	2	2	2	2	1		8	2	2	2	2	2	2	1	2	2	2	68	0.465753	84	124	119	83	76	121.5	79.5	94.7	94.6	1.6	1.6
CVD422	2	4022	11.0192	2	146	65	30.4935	1	1	2	2	2	2	2		4	2	2	2	1	2	2	2	2	2	1		0
CVD423	2	3990	10.9315	2	150	50	22.2222	2	2	2	2	1	2	2		1	1	2	2	2	2	2	1	1	2	1		0
CVD424	2	4018	11.0082	2	135	33	18.107	2	2	2	2	2	1	2		8	2	2	2	2	2	2	1	2	2	1		0
CVD425	2	3678	10.0767	2	140	32	16.3265	2	2	2	2	2	2	1		8	2	2	2	2	2	2	1	2	2	2		0
CVD426	2	3877	10.6219	2	146	40	18.7652	2	2	2	2	2	1	2		8	2	2	2	2	2	2	1	1	2			0
CVD427	2	3944	10.8055	2	123	17	11.2367	2	2	2	2	2	2	1		8	2	2	2	2	2	2	1	2	2	2		0
CVD428	2	4164	11.4082	2	125	19	12.16	2	2	2	2	2	2	1		8	2	2	2	2	2	2	1	1	2	1		0
CVD429	2	4317	11.8274	2	146	43	20.1726	2	2	2	2	2	2	1		8	2	2	2	2	2	2	1	1	2	1		0
CVD430	2	4164	11.4082	2	153	48	20.5049	2	2	2	1	2	2	2		8	2	2	2	2	2	2	1	2	2	1		0
CVD431	2	4164	11.4082	2	163	70	26.3465	2	2	2	2	2	2	1		8	2	2	2	2	2	2	1	1	2	2		0
CVD432	1	2664	7.29863	1	130	22	13.0178	2	2	2	2	2	2	2	Thyroid	7	2	2	2	2	2	2	2	1	2	1	47	0.361538	69	103	98	67	62	100.5	64.5	48.5	66.1	0	0.4	4.97	3.15	0.68	4.5	0.87	1.31	2.75
CVD433	1	2409	6.6	1	116	17	12.6338	2	2	2	2	2	2	1		7	2	2	2	2	2	2	2	2	2	1	47	0.405172	98	124	110	67	63	117	65	98.6	77.9	2.2	0.8	4.69	4.93	0.21	4.4	1.07	1.57	2.36
CVD434	1	2832	7.7589	1	130	25	14.7929	2	2	2	2	1	2	2		8	2	2	2	2	2	2	1	2	2	1	47	0.361538	86	109	105	63	69	107	66	73.4	70.7	0.6	0.5	5.85	5.45	0.27	3.4	0.48	1.3	1.95	1.7	3.95	3.428
CVD435	1	2551	6.98904	1	130	24	14.2012	2	2	2	2	2	2	1		8	2	2	2	2	2	2	1	2	2	1	47	0.361538	83	106	106	57	59	106	58	67	44.4	0.4	-0.1	5.34	4.28	1.35	4.1	0.66	1.54	2.07	4.04	5.68	9.6477
CVD436	1	2832	7.7589	1	128	22	13.4277	2	2	2	2	2	2	1		8	2	2	2	2	2	2	1	2	2	1	51	0.398438	99	98	93	59	58	95.5	58.5	35.7	47.6	-0.4	-0.1	5.39	4.95	0.15	3.8	0.39	1.39	2.22
CVD437	2	4111	11.263	2	143	46	22.495	2	2	2	2	2	2	1		8	2	2	2	2	2	2	1	1	2	1	62	0.433566	89	133	121	71	73	127	72	98.7	83.4	2.2	1
CVD438	2	3885	10.6438	2	142	73	36.2031	2	2	2	2	2	2	1		8	2	2	2	2	2	2	1	2	2	1	55	0.387324	78	103	104	63	54	103.5	58.5	50.5	40.2	0	-0.2	5.35	4.69	0.91	3.4	1.14	1.07	1.93
CVD439	2	4320	11.8356	2	142	29	14.3821	2	2	2	2	2	2	1		8	2	2	2	2	2	2	1	1	2	1	52	0.366197	86	113	108	83	76	110.5	79.5	75	95.1	0.7	1.7	5.16	5.2	0.13	3.4	0.47	1.53	1.64
CVD440	2	4030	11.0411	2	159	70	27.6888	2	2	2	2	2	2	1		8	2	2	2	2	2	2	1	2	2	1	75	0.471698	82	132	128	81	70	130	75.5	98.2	85.1	2.1	1	5.1	4.87	0.6	3.2	0.8	0.76	1.13
CVD441	2	4219	11.5589	2	139	34	17.5974	2	2	2	2	2	2	1		8	2	2	2	2	2	2	1	1	2	2	61	0.438849	100	109	103	66	67	106	66.5	62.6	69.3	0.3	0.5
CVD442	2	3992	10.937	2	148	40	18.2615	2	2	2	2	1	2	2		5	2	2	2	2	2	2	1	2	2	2	53	0.358108	79	119	113	62	59	116	60.5	85.1	43.8	1	-0.2
CVD443	2	3992	10.937	2	147	42	19.4363	2	1	2	1	2	2	2		8	2	2	2	2	2	2	1	1	2	2	59	0.401361	74	118	119	71	72	118.5	71.5	90.4	80.6	1.3	0.9
CVD444	2	4118	11.2822	2	147	46	21.2874	2	2	2	2	2	1	2		1,4	1	2	2	1	2	2	2	1	2	1	68	0.462585	88	112	109	69	68	110.5	68.5	70.7	72.4	0.5	0.6	5.54	4.8	1.52	5.7	2.77	0.69	4.33	4.63	6.88	6.7724
CVD445	2	4189	11.4767	2	145	33	15.6956	2	2	2	2	2	2	1		8	2	2	2	2	2	2	1	2	2	1	51	0.351724	80	133	124	72	66	128.5	69	99	74.8	2.3	0.7	5.32	4.86	0.22	3.6	0.51	1.47	1.85
CVD446	2	3997	10.9507	2	136	24	12.9758	1	1	2	2	2	2	2		8	2	2	2	2	2	2	1	1	2	1	48	0.352941	95	111	108	70	68	109.5	69	77	78.3	0.7	0.8	5.24	6.05	0.24	4.2	0.91	1.29	2.72
CVD447	2	4191	11.4822	2	148	43	19.6311	2	2	2	2	1	2	2		8	2	2	2	2	2	2	1	2	2	1	55	0.371622	78	106	110	68	68	108	68	51.1	70.4	0.3	0.5	5.32	5.56	0.25	3.9	1.08	1.55	1.79
CVD448	2	4320	11.8356	2	151	57	24.9989	2	2	2	2	2	2	1		4	2	2	2	1	2	2	1	2	2	1	76	0.503311	90	142	126	76	83	134	79.5	99.6	93.9	2.7	1.5
CVD449	2	4320	11.8356	2	136	42	22.7076	2	2	2	2	2	2	1		8	2	2	2	2	2	2	2	1	2	1	63	0.463235	81	117	117	73	58	117	65.5	92.4	66.2	1.4	0.4	5.98	4.8	1.01	4.9	1.5	1.48	2.91	4.09	5.09	4.0572
CVD450	2	4320	11.8356	2	144	41	19.7724	2	2	2	2	2	2	1		8	2	2	2	2	2	2	1	2	2	1	59	0.409722	96	124	114	84	75	119	79.5	92.5	94.9	1.4	1.6	4.76	4.86	0.19	4.1	1.18	1.33	2.41	1.91	3.57	8.3949
CVD451	2	4320	11.8356	2	147	35	16.197	2	2	2	2	2	2	1		8	2	2	2	2	2	2	1	2	2	1	55	0.37415	88	99	99	66	58	99	62	29.3	50.1	-0.05	0	5.65	3.93	0.21	3.8	0.84	1.28	2.22
CVD452	2	4320	11.8356	2	150	63	28	2	2	2	2	2	2	1		8	2	2	2	2	2	2	1	1	2	1	72	0.48	77	117	108	70	72	112.5	71	74.6	78.3	0.7	0.8	4.97	6.02	1.01	5	0.65	1.33	2.63
CVD453	2	4320	11.8356	2	148	57	26.0226	1	1	2	1	1	1	2		8	2	2	2	2	2	2	1	2	2	1	47	0.317568	90	121	123	62	76	122	69	94.3	73.5	1.6	0.6	5.58	5.91	0.36	4.5	1.1	0.95	3.13
CVD454	2	3957	10.8411	2	145	48	22.83	1	2	2	2	2	2	2		8	2	2	2	2	2	2	1	1	2	2	66	0.455172	90	115	110	74	70	112.5	72	78.5	82.6	0.8	0.9
CVD455	2	3772	10.3342	2	144	54	26.0417	2	2	2	2	2	2	1		4	2	2	2	1	2	2	2	2	2	1	73	0.506944	84	124	116	72	75	120	73.5	93.7	86.3	1.5	1.1	5.52	5.13	2.76	3.9	0.71	1.22	2.23
CVD456	2	4320	11.8356	2	146	45	21.1109	2	2	2	1	2	2	2		1	1	2	2	2	2	2	2	1	2	2	62	0.424658	88	112	110	72	69	111	70.5	73.4	78.6	0.6	0.8
CVD457	2	4112	11.2658	2	157	78	31.6443	1	1	2	2	2	2	2		8	2	2	2	2	2	2	1	2	2	1	82	0.522293	93	144	144	92	84	144	88	100	98.7	3.5	2.2	5.38	4.83	0.85	3.7	1.43	0.93	2.16
CVD458	2	4067	11.1425	2	151	52	22.806	2	2	2	1	1	2	2		8	2	2	2	2	2	2	1	1	2	2	65	0.430464	99	124	112	71	75	118	73	87.6	82.6	1.2	0.9
CVD459	2	4120	11.2877	2	142	42	20.8292	2	2	1	2	2	2	2		8	2	2	2	2	2	2	1	2	2	1	67	0.471831	98	110	101	70	68	105.5	69	57.9	76	0.2	0.7
CVD460	2	4298	11.7753	2	140	49	25	2	2	2	2	2	1	2		8	2	2	2	2	2	2	1	2	2	1	63	0.45	83	125	107	85	73	116	79	89.4	94.8	1.2	1.6
CVD461	2	4298	11.7753	2	139	41	21.2204	2	2	2	2	2	1	2	Asthma	8	2	2	2	2	2	2	1	2	2	1	63	0.453237	92	117	115	75	65	116	70	89.8	79.3	1.3	0.8
CVD462	2	3992	10.937	2	128	25	15.2588	2	2	2	2	2	2	2		2	2	1	2	2	2	2	2	1	2	2	50	0.390625	93	91	100	59	60	95.5	59.5	34.4	48.5	-0.4	0
CVD463	2	3911	10.7151	2	152	73	31.5963	2	2	2	2	2	2	1		8	2	2	2	2	2	2	1	1	2	1	78	0.513158	109	126	123	85	75	124.5	80	96	94	1.7	1.6
CVD464	2	3722	10.1973	2	142	31	15.3739	2	2	2	2	2	1	2		8	2	2	2	2	2	2	1	2	2	1	54	0.380282	79	100	104	66	95	102	80.5	45.2	96.1	-0.1	1.8
CVD465	2	4018	11.0082	2	150	33	14.6667	2	2	2	2	2	2	1		8	2	2	2	2	2	2	1	1	2	2	52	0.346667	109	115	109	68	64	112	66	73.1	61.8	0.6	0.3
CVD466	2	4298	11.7753	2	135	29	15.9122	2	2	2	2	2	2	1		8	2	2	2	2	2	2	1	1	2	1	51	0.377778	79	108	110	67	67	109	67	75.6	71.3	0.7	0.6
CVD467	2	4298	11.7753	2	144	38	18.3256	2	2	2	2	2	2	1		8	2	2	2	2	2	2	1	2	2	1	60	0.416667	97	110	96	79	70	103	74.5	46.5	88.1	-0.1	1.2
CVD468	2	4027	11.0329	2	153	39	16.6603	2	2	2	1	2	2	2		8	2	2	2	2	2	2	1	1	2	1	55	0.359477	78	119	115	62	65	117	63.5	84.3	51.5	1	0
CVD469	2	4149	11.3671	2	142	44	21.8211	2	2	2	2	2	2	1		8	2	2	2	2	2	2	1	1	2	1	60	0.422535	105	126	84	120	80	105	100	56	100	0.2	3.5
CVD470	2	4067	11.1425	2	143	34	16.6267	2	2	2	1	2	2	2		8	2	2	2	2	2	2	1	1	2	1	52	0.363636	95	126	125	71	83	125.5	77	98.1	92.3	2.1	1.4
CVD471	2	3881	10.6329	2	144	53	25.5594	2	2	2	2	2	2	1		5	2	2	2	2	2	2	2	1	2	1	74	0.513889	82	131	116	82	79	123.5	80.5	96.9	95.8	1.9	1.7
CVD472	2	4298	11.7753	2	143	58	28.3632	2	2	2	2	2	2	1		8	2	2	2	2	2	2	1	2	2	1	74	0.517483	93	120	117	75	60	118.5	67.5	92.1	71	1.4	0.6
CVD473	2	3847	10.5397	2	145	71	33.7693	2	2	2	2	2	2	1		8	2	2	2	2	2	2	1	2	2	1	87	0.6	90	90	95	64	60	92.5	62	13.2	50.9	-1.1	0
CVD474	2	4287	11.7452	2	144	47	22.6659	2	2	2	2	2	2	1		8	2	2	2	2	2	2	1	2	2	1	64	0.444444	91	116	110	71	66	113	68.5	80.6	73.7	0.9	0.6
CVD475	2	4082	11.1836	2	150	47	20.8889	1	1	2	2	2	2	1		8	2	2	2	2	2	2	1	2	2	1	61	0.406667	79	124	124	83	79	124	81	96	95.4	1.8	1.7
CVD476	2	4156	11.3863	2	152	50	21.6413	2	2	2	2	2	2				2	2	2	2	2	2		2			63	0.414474	75	113	110	63	56	111.5	59.5	69.5	38.1	0.5	-0.3
CVD477	3	5413	14.8301	2	153	47	20.0777	2	2	2	2	2	2				2	2	2	2	2	2		1	2		62	0.405229	69	97	101	72	69	99	70.5	20.4	71.9	-0.8	0.6	5.31	4.9	0.62	3.1	0.7	1.37	1.53
CVD478	3	5741	15.7288	2	163	54	20.3244	1	2	2	2	2	2				2	2	2	2	2	2		1	2		64	0.392638	69	114	108	70	68	111	69	48.5	60.4	0	0.3	5.15	3.95	0.14	4.5	1.28	1.26	2.86
CVD479	3	5408	14.8164	2	159	53	20.9644	2	2	2	1	2	2				2	2	2	2	2	2		1	2		65	0.408805	84	111	110	74	74	110.5	74	53.9	79.6	0.1	0.8	5.52	4.59	0.1	3.7	0.45	1.85	1.73
CVD480	3	5411	14.8247	2	160	76	29.6875	2	2	2	2	1	2				2	2	2	2	2	2		2	2		81	0.50625	63	111	110	67	65	110.5	66	52.7	53.3	0.1	0.1	5.1	5.83	15.69	4.1	0.64	1.62	2.17	8.82	10.16	8.7722
CVD481	3	5469	14.9836	2	157	38	15.4164	1	1	2	2	2	2				2	2	2	2	2	2		2	2		53	0.33758	77	101	105	72	72	103	72	28.4	74.7	-0.6	0.7	5.63	4.86	1.66	4	0.38	1.66	2.25	4.51	6.23
CVD482	3	5532	15.1562	2	149	53	23.8728	2	2	2	2	2	1				2	2	2	2	2	2		1	2		67	0.449664	82	133	129	82	81	131	81.5	98.9	94.4	2.3	1.6	5.31	4.65	0.62	3.3	0.45	1.49	1.72	2.87	4.54698	4.7616
CVD483	3	5070	13.8904	2	151	70	30.7004	1	1	2	2	2	2				2	2	2	2	2	2		1	2		78	0.516556	88	120	118	71	69	119	70	88.6	73	1.2	0.6
CVD484	3	5741	15.7288	2	157	54	21.9076	2	2	2	2	2	1				2	2	2	2	2	2		1	2		63	0.401274	78	124	120	79	75	122	77	88.3	86	1.2	1.1	5.13	5.21	0.2	3.4	0.52	1.56	1.76	2.26	4.62	9.0633
CVD485	3	5430	14.8767	2	157	44	17.8506	1	1	2	2	2	1				2	2	2	2	2	2		1	2		60	0.382166	90	133	129	80	76	131	78	98.2	88.8	2.1	1.2	4.94	5.36	0.2	3.8	0.5	1.74	1.92
CVD486	3	5222	14.3068	2	151	45	19.736	2	2	2	2	2	2				2	2	2	2	2	2		1	2		62	0.410596	89	103	105	69	69	104	69	39.9	68.9	-0.3	0.5	5.42	5.92	0.81	3.7	1	1.47	1.97
CVD487	3	5490	15.0411	2	148	81	36.9795	2	2	2	1	2	2				2	2	2	2	2	2		2	2		84	0.567568	94	136	135	85	77	135.5	81	99.7	94	2.8	1.6
CVD488	3	6213	17.0219	2	145	83	39.4768	2	2	2	1	2	1				2	2	2	2	2	2		2	2		87	0.6	75	129	125	72	70	127	71	97.3	71.3	1.9	0.6	5.36	5.32	5.51	5.2	0.84	1.31	3.53	7.5	8.08	3.6889
CVD489	3	5433	14.8849	2	151	84	36.8405	2	2	2	2	2	2				2	2	2	2	2	2		2	2		77	0.509934	96	115	110	75	70	112.5	72.5	69.4	78	0.5	0.8	5.26	4.93	7.75	3.9	0.84	1.44	2.19	8.81	10.65	3.5251
CVD490	3	5844	16.011	2	151	51	22.3674	2	2	2	2	2	2				2	1	2	2	2	2		2	2		60	0.397351	81	109	110	59	61	109.5	60	55.8	33.8	0.1	-0.4	5.66	5.3	0.08	4	0.48	1.56	2.2	2.91	3.81	6.8008
CVD491	3	5349	14.6548	2	157	40	16.2278	2	1	2	2	2	2				2	2	2	2	2	2		2	2		55	0.350318	85	119	116	91	67	117.5	79	79.9	90.7	0.8	1.3	5.46	5.06	0.09	3.6	1.02	1.53	1.8	2.67	4.01	4.5664
CVD492	3	5741	15.7288	2	161	59	22.7615	2	2	2	2	2	2				2	2	2	2	2	2		1	2		67	0.416149	87	138	138	83	78	138	80.5	99.5	91.1	2.6	1.3	5.46	5.41	0.11	4.8	1.01	1.83	2.81	5.74	6.02159	4.1429
CVD493	3	5741	15.7288	2	161	48	18.5178	2	2	2	2	2	2				2	2	2	2	2	2		2	2		66	0.409938	101	129	111	65	73	120	69	81	61.6	0.9	0.3	5.42	4.86	0.41	5.3	0.72	1.53	3.3
CVD494	3	5804	15.9014	2	161	73	28.1625	2	2	2	2	2	2				2	2	2	1	2	2		1	2		74	0.459627	70	129	126	72	73	127.5	72.5	94.9	72.9	1.6	0.6	5.8	6.13	0.74	3.5	2.12	1.15	0.74	2.01	5.48263	3.9088
CVD495	3	6118	16.7616	2	145	63	29.9643	2	2	2	2	2	1				2	2	2	2	2	2		2	2		70	0.482759	75	118	118	69	70	118	69.5	85.7	66.4	1.1	0.4	5.34	6.75	4.17	4.4	0.36	2.09	2.19	6.7	8.16	4.149
CVD496	3	5070	13.8904	2	156	48	19.7239	2	2	2	2	2	2				2	2	2	2	1	2		2	2		65	0.416667	82	110	105	70	69	107.5	69.5	48.9	69.9	0	0.5	5.44	5.24	0.09	4.2	0.7	1.58	2.42
CVD497	3	5742	15.7315	2	159	53	20.9644	2	2	2	2	2	2				2	2	2	2	2	2		2	2		63	0.396226	73	107	105	71	96	106	83.5	34.6	95	-0.4	1.6	5.62	2.73	0.08	4.8	0.68	1.81	2.78
CVD498	3	5258	14.4055	2	159	55	21.7555	2	1	2	2	2	2				2	2	2	2	2	2		1	2		63	0.396226	73	130	127	80	84	128.5	82	96.8	94.3	1.8	1.6
CVD499	3	5358	14.6795	2	152	53	22.9398	2	2	2	2	2	2				1	2	2	2	2	2		2	2		64	0.421053	81	124	125	85	92	124.5	88.5	95	98.7	1.6	2.2	5.3	4.38	0.59	3.9	0.75	1.59	2.08	2.5	4.29	6.7672
CVD500	3	5482	15.0192	2	149	50	22.5215	2	2	2	1	2	2				2	2	2	2	2	2		2	2		64	0.42953	97	124	120	76	75	122	75.5	92.7	85.3	1.5	1	5.3	4.76	5.97	3.7	0.67	2	1.47	6.87	8.29	4.9008
CVD501	3	5482	15.0192	2	158	66	26.4381	2	2	2	1	2	2				2	2	2	2	2	2		2	2		73	0.462025	81	123	119	67	70	121	68.5	86.7	62.9	1.1	0.3	5.39	4.3	7.09	3.2	0.472	1.88	1.16	8.96	10.94	3.5857
CVD502	2	3838	10.5151	2	157	52	21.0962	2	2	2	2	2	2				2	2	2	2	1	2		2	2		72	0.458599	78	129	115	75	67	122	71	91.7	74.4	1.4	0.7	5.59	5.35	0.89	3.8	1.16	0.95	2.41	3.57	4.55	4.1776
CVD503	2	3792	10.389	2	144	41	19.7724	2	2	2	2	2	1				1	2	2	1	1	2		2	2		61	0.423611	81	116	110	70	70	113	70	80.7	77.9	0.9	0.8	5.42	6.02	0.78	3.8	0.47	1.14	2.31	2.97	4.01	2.1401
CVD504	2	3955	10.8356	2	146	42	19.7035	2	2	2	2	2	2				2	1	2	2	2	2		1	2		60	0.410959	101	133	127	84	96	130	90	99.2	99.5	2.4	2.6	5.62	5.29	0.36	4.8	1.42	1.22	3
CVD505	2	4151	11.3726	2	152	41	17.7458	2	2	2	2	2	1				2	2	2	2	2	2		1	2		55	0.361842	83	106	111	69	67	108.5	68	58.8	68.1	0.2	0.5	5.04	4.62	0.22	4.3	0.39	1.34	2.71
CVD506	2	4145	11.3562	2	157	58	23.5304	2	1	2	2	2	2				2	2	2	2	2	2		2	2		66	0.420382	98	113	109	75	72	111	73.5	63	71.4	0.3	0.9	5.02	4.77	0.53	5	0.81	1.58	2.39	2.02	3.68	2.7794
CVD507	2	4001	10.9616	2	151	65	28.5075	1	1	2	1	1	1				2	2	2	2	2	2		2	2		70	0.463576	98	117	110	80	75	113.5	77.5	76.5	91.1	0.7	1.3
CVD508	2	4320	11.8356	2	145	57	27.1106	1	1	1	1	1	1				2	2	2	2	2	2		2	2		79	0.544828	96	126	127	74	76	126.5	75	98.3	88.8	2.1	1.2	5.36	5.38	6.87	5.5	3.31	1.01	3.52
CVD509	2	4444	12.1753	2	149	44	19.8189	2	2	2	2	2	2				2	2	2	2	2	2		1	2		61	0.409396	85	133	126	79	79	129.5	79	99	93.7	2.3	1.5	5.63	4.38	1.09	3.6	1.41	0.94	2.14	3.14	5.91	6.4551
CVD510	2	4320	11.8356	2	147	44	20.3619	2	2	2	1	1	2				2	2	2	2	2	2		1	2		64	0.435374	81	126	120	76	76	123	76	95.9	9	1.7	1.3	5.54	4.22	2.85	5	1.56	1.18	3.15	4.98	6.67	6.2099
CVD511	2	4125	11.3014	2	142	34	16.8617	2	2	2	2	2	2				2	2	2	2	2	2		2	2		55	0.387324	88	130	129	81	84	129.5	82.5	99.4	97.4	2.5	1.9
CVD512	2	3934	10.7781	2	137	45	23.9757	2	2	2	1	1	2				2	2	2	2	1	2		1	2		66	0.481752	73	105	115	69	70	110	69.5	77.8	79.5	0.8	0.8
CVD513	2	3934	10.7781	2	148	36	16.4354	2	2	2	1	2	2				2	2	2	2	2	2		2	2		56	0.378378	111	114	120	81	83	117	82	87.2	96.4	1.1	1.8
CVD514	2	3979	10.9014	2	144	28	13.5031	2	2	2	2	2	1				2	2	2	2	2	2		2	2		48	0.333333	76	93	91	59	60	92	59.5	12.7	42.6	-1.1	-0.2
CVD515	2	3847	10.5397	2	130	25	14.7929	2	2	2	2	2	2				2	2	2	2	2	2		2	2		51	0.392308	106	90	100	64	69	95	66.5	31.9	73.4	-0.5	0.6
CVD516	2	3951	10.8247	2	145	44	20.9275	2	2	2	2	2	1				2	2	2	2	2	2		1	2		64	0.441379	98	120	116	78	73	118	75.5	90.5	89.6	1.3	1.3
CVD517	2	4309	11.8055	2	142	39	19.3414	2	2	2	2	2	2				2	2	2	2	2	2		2	2		59	0.415493	90	113	106	65	69	109.5	67	71.9	69.7	0.6	0.5
CVD518	2	4299	11.7781	2	148	42	19.1746	2	2	2	2	2	1				1	2	2	1	2	2		2	2	1	62	0.418919	82	130	119	75	72	124.5	73.5	96.9	85.1	1.9	1
CVD519	2	4528	12.4055	2	147	56	25.9151	2	2	2	2	2	2				2	2	2	2	2	2		1	2	1	75	0.510204	113	116	112	75	74	114	74.5	81.3	87.2	0.9	1.1	5.55	6.68	3.43	3.8	0.88	1.34	2.07
CVD520	2	4011	10.989	2	147	48	22.213	2	2	2	2	2	2				2	2	2	2	2	2		1	2	1	66	0.44898	80	113	110	70	70	111.5	70	73.9	76.6	0.6	0.7	5.24	5.68	1.48	4	0.76	1.2	2.49	4.05	5.38	12.4995
CVD521	2	3948	10.8164	2	140	30	15.3061	2	2	2	2	2	2				2	2	2	2	2	2		1	2	1	52	0.371429	90	99	99	62	65	99	63.5	35.8	59.3	-0.4	0.2	5.5	3.89	3.5	3.7	0.65	1.32	2.12
CVD522	2	3860	10.5753	2	137	40	21.3117	2	2	2	1	2	2				2	2	2	2	2	2		2	2	1	66	0.481752	80	110	111	59	61	110.5	60	79.4	48.4	0.8	0	4.94	4.89	0.44	4.2	1.06	1.25	2.69	2.88	4.54698	3.7925
CVD523	2	3922	10.7452	2	132	28	16.0698	2	2	2	2	1	2				2	2	2	2	1	2		2	2	1	53	0.401515	82	119	115	71	69	117	70	94.1	82.1	1.6	0.9	5.41	4.22	0.38	3.6	0.51	1.6	1.82
CVD524	2	4169	11.4219	2	154	36	15.1796	2	2	2	2	2	1				2	2	2	2	2	2		2	2	1	57	0.37013	78	113	110	67	65	111.5	66	67.6	60.2	0.5	0.3	5.2	4.81	0.04	3.6	0.72	0.95	2.44
CVD525	2	3976	10.8932	2	151	45	19.736	2	2	2	2	2	2				2	2	2	2	2	2		2	2	1	58	0.384106	84	122	120	71	69	121	70	92.5	74.6	1.4	0.7	5.39	4.78	2.45	3	0.63	1.14	1.65	4.89	6.28	6.387
CVD526	2	4088	11.2	1	153	43	18.369	2	2	2	2	2	2				2	1	2	2	2	2		1	2	1	61	0.398693	84	106	110	66	69	108	67.5	52	64.2	0.1	0.4	5.08	5.06	0.16	4	0.93	0.88	2.77
CVD527	2	4056	11.1123	1	131	27	15.7333	2	2	2	2	2	2				2	2	2	2	2	2		1	2	1	53	0.40458	80	109	109	59	69	109	64	82.6	66.8	0.9	0.4	5.44	4.49	6.44	4.7	0.48	2.11	2.27
CVD528	2	3810	10.4384	1	153	51	21.7865	2	2	2	2	1	2				2	2	2	2	2	2		2	2	1	58	0.379085	88	110	110	69	70	110	69.5	60.8	69.5	0.3	0.5	5.37	4.77	1.2	3.7	1.66	1.18	1.92	3.72	5.97	6.3075
CVD529	2	4305	11.7945	1	148	69	31.5011	1	1	2	2	2	1				2	2	2	2	2	2		1	2	1	60	0.405405	84	115	119	60	65	117	62.5	84.9	51.5	1	0	5.32	6.04	3.9	3.9	1.48	0.88	2.37	6.20732	9.84	5.1364
CVD530	2	3621	9.92055	1			#DIV/0!	2	2	2	1	2	2				2	2	2	2	2	2		2				#DIV/0!
CVD531	2	3916	10.7288	1	146	49	22.9874	1	1	1	2	2	2				2	2	2	2	2	2		2	2	1	73	0.5	80	120	118	75	75	119	75	90.4	86.4	1.3	1.1
CVD532	1	2469	6.76438	2	130	37.5	22.1893	2	2	2	2	2	2	1		8	2	2	2	2	2	2	1	1	2	1	65	0.5	87	112	118	69	69	115	69	93	81.2	1.5	0.9
CVD533	1	2469	6.76438	2	131	27.9	16.2578	2	2	2	2	2	2	1		8	2	2	2	2	2	2	1	1	2	1	49	0.374046	105	124	118	80	80	121	80	97.8	96.9	2	1.9
CVD534	1	2171	5.94795	2	129	24.8	14.903	2	2	2	2	2	2	1		8	2	2	2	2	2	2	1	1	2	1	49	0.379845	80	122	117	77	81	119.5	79	96.9	96.5	1.9	1.8
CVD535	1	2536	6.94795	2	131	35.1	20.4534	2	2	2	2	2	2				2	2	2	2	2	2		2	2	2	58	0.442748	81	107	103	57	61	105	59	69.1	48.4	0.5	0
CVD536	1	2386	6.53699	1	125	21	13.44	2	2	2	2	2	2				2	2	2	2	2	2		2	2	1	49	0.392	100	102	100	67	60	101	63.5	53.7	67	0.1	0.4	4.6	3.56	0.21	4	1.38	0.9	2.5
CVD537	1	2469	6.76438	1	125	23	14.72	2	2	2	2	2	1				2	2	2	2	2	2		1	2	1	48	0.384	80	103	108	46	59	105.5	52.5	70.8	30.4	0.5	-0.5	5.18	5.15	0.28	3.8	0.43	1.29	2.26	1.87	3.68	2.8962
CVD538	1	3200	8.76712	1	130	28	16.568	2	2	2	2	2	2				2	2	2	2	2	2		1	2	1	48	0.369231	71	108	110	62	65	109	63.5	82.2	63.7	0.9	0.4	5.35	4.61	0.48	4.6	0.67	1.47	2.71	2.08	4.14	1.1571
CVD539	1	2589	7.09315	1	126	22	13.8574	1	2	2	1	2	2				1	2	2	2	2	2		2	2	1	51	0.404762	93	94	93	60	50	93.5	55	28.6	37.3	-0.6	-0.3	4.83	8.37	5.26	3.8	0.57	1.57	1.9	7.85	10.09	3.2632
CVD540	2	4306	11.7973	1	148	35	15.9788	2	2	2	1	2	1				2	2	2	2	2	2		1	2	2	60	0.405405	85	92	100	55	60	96	57.5	17.6	34.7	-0.9	-0.4
CVD541	2	4306	11.7973	1	160	81	31.6406	2	2	2	2	2	2				2	2	2	2	2	2		2	2	2	91	0.56875	100	128	123	74	71	125.5	72.5	93	76.4	1.5	0.7
CVD542	2	4133	11.3233	1	150	61.7	27.4222	2	2	2	1	2	2				2	2	2	1	2	2		2	2	2	79	0.526667	64	102	102	62	60	102	61	33.5	44.1	-0.4	-0.1
CVD543	3	5475	15	2	151	69	30.2618	2	2	2	2	2	2				2	2	2	2	2	2		2	2	1	74	0.490066	67	115	115	67	60	115	63.5	77	47.8	0.7	-0.1
CVD544	3	5612	15.3753	2	147	46.5	21.5188	1	2	2	2	2	2				2	2	2	2	2	2		1	2	1	67	0.455782	81	136	130	88	91	133	89.5	99.4	98.9	2.5	2.3
CVD545	3	5592	15.3205	2	158	49.5	19.8286	2	2	2	1	2	2				2	2	2	2	2	2		2	2	1	50	0.316456	80	117	117	80	81	117	80.5	76.1	92	0.7	1.4
CVD546	3	5533	15.1589	2	151.5	39.5	17.2096	2	2	2	2	2	2				2	2	2	2	2	2		2	2	1	57	0.376238	73	105	110	66	72	107.5	69	49.9	66.8	0	0.4
CVD547	3	5565	15.2466	2	154	64	26.986	2	2	2	1	2	2				2	2	2	2	2	2		2	2	1	74	0.480519	73	123	120	78	70	121.5	74	89.6	80.6	1.3	0.9
CVD548	3	5521	15.126	2	156	43.6	17.9158	2	2	2	2	2	2				2	2	2	2	2	2		2	2	1	56	0.358974	84	122	120	84	80	121	82	87.7	94.3	1.2	1.6
CVD549	3	5393	14.7753	2	154	56.6	23.8657	2	2	2	2	2	1				2	2	2	2	2	2		2	2	1	72	0.467532	92	123	120	78	75	121.5	76.5	90.2	86.9	1.3	1.1
CVD550	3	5610	15.3699	2	164	45	16.7311	2	2	2	2	2	2				2	2	2	2	2	2		2	2	1	58	0.353659	121	124	123	82	95	123.5	88.5	87.4	97.9	1.1	2
CVD551	3	5925	16.2329	2	151	50	21.9289	2	2	2	2	2	2				2	2	2	2	2	2		2	2	1	63	0.417219	96	113	110	68	68	111.5	68	62.8	61.6	0.3	0.3
CVD552	3	7226	19.7973	2	165	76.5	28.0992	1	2	2	1	2	2				2	1	2	1	2	2		2	2	1	82	0.49697	78	110	105	66	66	107.5	66	43	59.9	-0.2	0.2
CVD553	3	5627	15.4164	2	165	52	19.1001	1	2	1	1	2	2				2	2	2	2	2	2		1	2	1	64	0.387879	83	105	110	66	70	107.5	68	34	56	-0.4	0.2
CVD554	3	5991	16.4137	2	156	62	25.4767	2	2	2	2	2	2				2	1	2	1	2	2		1	2	2	74	0.474359	79	129	116	74	72	122.5	73	89.1	76	1.2	0.7
CVD555	3	5673	15.5425	2	155	42	17.4818	2	2	2	2	2	2				2	2	2	2	2	2		2	2	1	62	0.4	108	126	122	79	81	124	80	92.6	91.7	1.4	1.4
CVD556	3	5682	15.5671	2	161	58.7	22.6457	2	2	2	2	2	2				2	2	2	2	2	2		1	2	1	67	0.416149	77	128	112	75	76	120	75.5	81.3	81.3	0.9	0.9
CVD557	3	6065	16.6164	2	144	37.8	18.2292	2	2	2	2	2	2				2	2	2	2	2	2		2	2	1	63	0.4375	89	113	110	70	70	111.5	70	68.1	67.9	0.5	0.5
CVD558	3	5528	15.1452	2	159	57.8	22.863	2	2	2	2	2	2				1	2	2	2	2	2		1	2	1	71	0.446541	106	121	120	84	80	120.5	82	84.8	93.8	1	1.5
CVD559	3	5398	14.789	2	151	44	19.2974	2	1	2	2	1	1				2	2	2	2	1	2		2	2	1	58	0.384106	107	114	110	72	72	112	72	68	76.9	0.5	0.7
CVD560	3	6165	16.8904	2	147	50.5	23.3699	2	2	2	2	2	2				2	2	2	2	1	2		1	2	1	59	0.401361	97	103	105	69	70	104	69.5	37.8	66.7	-0.3	0.4
CVD561	3	5317	14.5671	2	156	69	28.3531	2	2	2	1	2	2				1	2	2	2	2	2		2	2	1	76	0.487179	90	118	119	49	68	118.5	58.5	83.3	29.8	1	-0.5
CVD562	3	6646	18.2082	2	153	45.7	19.5224	2	2	2	1	2	1	1	Psoriasis		2	2	2	1	2	2		1	2	1	57	0.372549	98	86	100	58	61	93	59.5	7.2	33.2	-1.5	-0.4
CVD563	3	5580	15.2877	2	156	47	19.313	2	2	2	2	2	1				1	2	2	2	2	2		2	2	1	60	0.384615	81	119	120	81	80	119.5	80.5	84.3	92.4	1	1.4
CVD564	3	5318	14.5699	2	161	66	25.462	2	2	2	2	2	2				2	2	2	2	2	2		2	2	1	70	0.434783	81	113	110	65	65	111.5	65	56.1	49.6	0.2	0
CVD565	3	5772	15.8137	2	155	48.4	20.1457	2	2	2	2	2	2				2	2	2	2	2	2		1	2	2	60	0.387097	104	125	123	72	68	124	70	92.4	67.8	1.4	0.5
CVD566	1	2523	6.91233	1	125	23	14.72	2	2	2	1	1	2				2	2	2	2	2	2		2	2	1	49	0.392	87	102	100	64	62	101	63	67.5	66.6	0.5	0.4	4.54	4.07	0.3	4.1	0.91	1.86	2.32	2.15	4.57	3.5115
CVD567	1	2651	7.26301	1	120	20.5	14.2361	2	2	2	2	2	2				1	2	2	2	2	2		1	2	1	45	0.375	82	101	98	60	67	99.5	63.5	59.1	70.7	0.2	0.5	4.41	3.99	0.2	3.5	0.67	1.82	1.84	1.51	4.26	6.4995
CVD568	1	2609	7.14795	1	120	22	15.2778	2	2	2	2	2	2				2	2	2	2	2	2		2	2	1	48	0.4	92	104	109	62	75	106.5	68.5	82.5	83.6	0.9	1	5.05	5.22	4.81	4.2	0.66	1.36	2.1	6.64	10.12	6.7693
CVD569	1	2608	7.14521	1	121	20	13.6603	2	2	2	2	2	2				2	2	2	2	2	2		2	2	1	46	0.380165	88	102	98	59	61	100	60	60.9	58.8	0.3	0.2	5.21	5.53	0.07	4	0.65	1.49	2.76
CVD570	1	2802	7.67671	1	126	23.5	14.8022	2	2	2	2	2	2				2	2	2	2	2	2		1	2	1	47	0.373016	78	116	109	71	63	112.5	67	90.3	76.3	1.3	0.7	4.89	4.93	0.57	3.8	0.8	1.51	2.37	2.37	4.59	3.1697
CVD571	1	2832	7.7589	1	138	62	32.5562	2	2	2	2	2	1				2	2	2	2	2	2		2	2	1	84	0.608696	111	106	110	83	80	108	81.5	67.5	95.9	0.5	1.7	4.75	4.92	4.19	5.8	1.28	1.04	3.65	6.76	9.03	3.1657
CVD572	1	2974	8.14795	1	115	19	14.3667	2	2	2	2	2	2				2	2	2	2	2	2		1	2	1	47	0.408696	78	120	106	65	72	113	68.5	97.3	85.8	1.9	1.1	4.76	4.82	0.14	4.2	0.68	1.49	2.81	1.55	4.84	4.0682
CVD573	1	2691	7.3726	1	129	32	19.2296	2	2	2	2	2	2				2	2	2	2	2	2		1	2	1	63	0.488372	65	125	103	89	63	114	76	89.8	92.3	1.3	1.4	4.65	4.09	0.24	4.6	1.06	1.62	2.07	2.39	5.15	3.9731
CVD574	1	2701	7.4	1	125	27	17.28	2	2	2	2	2	2				2	2	2	2	2	2		2	2	1	56	0.448	87	111	103	64	65	107	64.5	78.4	69.8	0.8	0.5	5.03	5.03	0.1	3.7	1.2	1.44	1.86	1.86	4.31	3.4954
CVD575	1	2609	7.14795	1	120	21	14.5833	2	2	2	2	2	2				2	2	2	2	2	2		2	2	1	41	0.341667	88	90	88	56	54	89	55	24.2	42.6	-0.7	-0.2	4.87	4.57	0.14	4.2	1.95	1.47	2.59	2.69	4.25	5.69
CVD576	1	3174	8.69589	1	125	26	16.64	1	1	1	2	2	1				2	2	2	2	1	2		2	2	1	49	0.392	89	100	98	52	53	99	52.5	58.5	31.2	0.2	-0.5	4.59	4.19	0.12	3.8	0.52	1.58	2.43	1.87	4.05	4.5037
CVD577	1	2664	7.29863	1	124	22	14.308	1	2	2	2	2	2				2	2	2	2	2	2		2	2	1	44	0.354839	84	109	106	59	55	107.5	57	80.5	45.8	0.9	-0.1	4.76	4.51	3.16	4.3	0.61	1.93	2.62	4.98	8.66	6.2109
CVD578	1	2670	7.31507	1	123	23	15.2026	2	2	2	2	2	2				2	2	2	2	2	2		2	2	1	50	0.406504	81	100	101	63	53	100.5	58	60.1	50.1	0.3	0	5.11	5.08	0.61	4.4	0.59	1.94	2.73	2.64	4.84	6.3191
CVD579	1	2609	7.14795	1	121	24	16.3923	2	2	2	2	2	2				2	2	2	2	2	2		2	2	1	52	0.429752	89	100	105	60	60	102.5	60	69.5	58.8	0.5	0.2
CVD580	1	2550	6.9863	1	116	21	15.6064	2	2	2	1	1	2				2	2	2	2	2	2		1	2	2	44	0.37931	91	93	90	49	47	91.5	48	38.4	24.4	-0.3	-0.7
CVD581	1	2609	7.14795	1	122	23.7	15.9231	2	2	2	2	1	2				2	2	2	2	2	2		1	2	1	53	0.434426	92	98	98	62	59	98	60.5	51.7	59.5	0	0.2	4.69	3.75	0.48	4.9	1.03	1.85	2.52	3.11	5.43	7.8795
CVD582	1	2670	7.31507	1	122	21.5	14.445	2	2	2	2	2	2				2	2	2	2	2	2		2	2	1	47	0.385246	90	108	103	58	59	105.5	58.5	78	52.8	0.8	0.1	5.26	5.8	0.12	4.9	0.68	2.21	3.04	1.59	4.82	3.4348
CVD583	1	2609	7.14795	1	124	23	14.9584	1	2	2	2	2	1				2	2	2	2	1	2		2	2	1	50	0.403226	95	110	103	53	57	106.5	55	77.1	39	0.7	-0.3	5.14	5.21	0.26	4.2	0.95	1.64	2.69	2.25	5.1	3.9937
CVD584	1	2614	7.16164	1	121	20.4	13.9335	1	1	2	1	2	2	1	Anaemia &Thalassaemia Trait		2	2	2	2	2	2	1	1	2	1	46	0.380165	85	105	98	63	60	101.5	61.5	66.3	63.7	0.4	0.4	4.9	4.5	0.2	3.6	0.34	1.72	2.15	3.06	4.24	9.6223
CVD585	1	2605	7.13699	1	120	21	14.5833	2	2	2	2	2	2				2	2	2	2	2	2		2	2	1	48	0.4	80	93	95	59	61	94	60	40.7	59.7	-0.2	0.2	4.62	3.75	0.65	5	1.66	1.53	2.8	1.74	4.13	9.9096
CVD586	1	2699	7.39452	1	120	24	16.6667	2	2	2	2	2	2				2	2	2	2	2	2		1	2	1	53	0.441667	81	106	98	62	62	102	62	71.1	66.3	0.6	0.4	5.08	5.16	0.82	3.8	0.66	1.55	2.33	2.14	4.88	4.627
CVD587	1	2701	7.4	1	125	25.5	16.32	2	2	2	2	2	1				2	2	2	2	2	2		2	2	1	50	0.4	94	110	108	67	64	109	65.5	83.4	72.7	1	0.6	4.98	4.67	0.34	4.5	0.6	1.88	2.87	2.57	4.21	4.3099
CVD588	1	2609	7.14795	1	123	23	15.2026	2	2	2	2	2	2				2	2	2	2	2	2		2	2	1	52	0.422764	98	107	100	63	60	103.5	61.5	69.4	61.9	0.5	0.3
CVD589	1	2405	6.58904	1	130	33	19.5266	2	2	2	1	2	1				2	2	2	2	2	2		2	2	2	53	0.407692	90	109	105	65	65	107	65	68.8	68.2	0.5	0.5
CVD590	1	2398	6.56986	1	130	23	13.6095	2	2	2	2	2	2				2	2	2	2	2	2		2	2	1	46	0.353846	98	101	100	55	58	100.5	56.5	45.4	39.8	-0.1	-0.3
CVD591	1	2634	7.21644	1	126	21	13.2275	2	2	2	2	2	1				2	2	2	2	2	2		2	2	1	44	0.349206	84	97	110	71	72	103.5	71.5	65.1	86.4	0.4	1.1	5.34	5.29	0.43	4	1.22	1.31	2.47
CVD592	1	2615	7.16438	1	124	19	12.3569	1	1	1	2	2	1				2	2	2	2	2	2		1	2	1	47	0.379032	84	103	100	60	60	101.5	60	61	56	0.3	0.2
CVD593	1	2909	7.96986	1	129	22	13.2204	2	2	2	2	2	2				2	2	2	2	2	2		2	2	1	47	0.364341	103	114	110	74	70	112	72	87.7	86.1	1.2	1.1	5.16	6.08	0.09	5.2	0.57	1.57	3.66
CVD594	1	2899	7.94247	1	125	24	15.36	2	2	2	2	2	2				2	2	2	2	2	2		2	2	1	45	0.36	105	101	101	57	60	101	58.5	62.1	50.4	0.3	0	5.22	4.42	0.57	3.9	0.71	1.27	2.56	2.7	4.44	7.4563
CVD595	1	2868	7.85753	1	131	31	18.0642	2	2	2	2	2	1				2	2	2	2	2	2		2	2	1	53	0.40458	110	113	115	72	75	114	73.5	89.4	87.9	1.3	1.2
CVD596	1	2590	7.09589	1	125	24	15.36	2	2	2	2	1	2	1	Thyroid		2	2	2	2	2	2		1	2	1	53	0.424	98	114	114	68	65	114	66.5	91.8	75.5	1.4	0.7	5.55	4.83	0.15	3.6	0.4	1.65	1.85	1.18	3.61	7.6524
CVD597	1	2671	7.31781	1	127	27	16.74	2	1	2	2	2	2				2	2	2	2	2	2		2	2	1	50	0.393701	96	105	102	53	45	103.5	49	64.1	19.5	0.4	-0.9
CVD598	1	2834	7.76438	1	130	27	15.9763	2	2	2	2	2	2	1	Anaemia		2	2	2	2	2	2		1	2	1	46	0.353846	99	112	110	65	65	111	65	84.1	67.7	1	0.5
CVD599	1	2833	7.76164	1	129	28	16.8259	2	2	2	2	2	2				2	2	2	2	2	2	1	2	2	1	55	0.426357	86	112	105	78	70	108.5	74	79	89.5	0.8	1.3	4.99	5.17	1.89	4.4	1.72	0.82	3.16	4.27	6.94	6.3102
CVD600	2	4168	11.4192	1	159	54.5	21.5577	1	1	1	2	2	2	2		8	2	2	2	2	2	2	1	1	2	1	78	0.490566	83	104	103	59	62	103.5	60.5	29.9	37.6	-0.5	-0.3	5.79	4.53	1.2	4	1.81	1.31	2	3.5	5.08045	1.8106
CVD601	1	3492	9.56712	1	130	27	15.9763	2	2	2	2	2	1				1	2	2	2	2	2		2	2	1	50	0.384615	80	95	99	64	65	97	64.5	44.4	67.7	-0.1	0.5	5.31	4.43	0.63	3.7	1.07	1.24	2.02	2.59	4.15	9.7516
CVD602	1	2979	8.16164	1	130	29	17.1598	2	2	2	2	2	1	1	Colon		2	2	2	2	2	2		2	2	2	57	0.438462	97	102	110	63	63	106	63	71.9	61.5	0.6	0.3
CVD603	1	2859	7.83288	1	122	22	14.781	2	2	2	2	2	2				2	2	2	2	2	2		2	2	1	51	0.418033	111	96	100	59	60	98	59.5	56.2	56.5	0.2	0.2	4.91	3.77	0.35	4.2	0.87	1.43	2.47	2.4	3.57	7.5346
CVD604	1	2889	7.91507	1	122	21	14.1091	2	2	2	2	2	1				1	2	2	2	2	2		2	2	1	43	0.352459	102	101	110	60	65	105.5	62.5	80.8	66.4	0.9	0.4	X	5.06	12.43	3.3	0.66	0.77	2.24
CVD605	1	2509	6.87397	1	127	22	13.64	2	2	2	2	2	2				2	2	2	2	2	2		1	2	2	50	0.393701	94	105	107	65	68	106	66.5	70.2	74.2	0.5	0.7
CVD606	1	2589	7.09315	1	127	23	14.26	2	2	2	2	2	1				2	2	2	2	2	2		2	2	1	49	0.385827	82	101	105	69	60	103	64.5	61.1	68.3	0.3	0.5	4.65	4.29	0.42	4.4	0.57	1.75	2.49	1.85	4.34	4.4089
CVD607	1	2614	7.16164	1	130	23	13.6095	2	2	2	2	1	1				2	2	2	2	2	2		2	2	1	49	0.376923	98	104	100	73	69	102	71	53.4	83.6	0.1	1	4.83	7.6	0.13	4	0.91	1.12	2.76
CVD608	1	2610	7.15068	1	130	23	13.6095	2	1	2	2	2	1				1	2	2	2	2	2		2	2	2	46	0.353846	82	113	110	65	60	111.5	62.5	83.5	59.6	1	0.2
CVD609	1	2714	7.43562	1	123	20	13.2196	2	1	2	2	2	2				2	2	2	2	2	2		2	2	1	48	0.390244	77	105	100	65	70	102.5	67.5	67.9	79.5	0.5	0.8	5.18	5.41	0.19	4.1	0.97	1.38	2.5
CVD610	1	2733	7.48767	1	126	21	13.2275	2	2	2	2	2	2				2	2	2	2	2	2		1	2	1	49	0.388889	81	91	105	58	60	98	59	46.6	50.9	-0.1	0	5.44	5.87	0.12	5.5	1.25	1.17	4.06
CVD611	1	2687	7.36164	1	131	31	18.0642	2	2	2	2	2	2				2	2	2	2	2	2		2	2	1	61	0.465649	87	120	112	78	73	116	75.5	91.6	91	1.4	1.3	5.5	6.26	0.36	4.8	0.77	1.23	3.54	2.02	3.96	4.3508
CVD612	1	2614	7.16164	1	118	18	12.9273	2	2	2	2	2	1				2	2	2	2	2	2		2	2	1	47	0.398305	78	94	90	60	60	92	60	37.6	61.6	-0.3	0.3	5.44	6.84	0.29	4	0.89	1.7	2.24
CVD613	1	2610	7.15068	1	122	18	12.0935	2	2	2	2	2	2				2	2	2	2	2	2		2	2	2	43	0.352459	92	93	100	57	60	96.5	58.5	46.2	52.7	-0.1	0.1
CVD614	1	2832	7.7589	1	127	22	13.64	2	1	2	2	2	1				2	2	2	2	1	2		2	2	1	44	0.346457	65	102	98	62	62	100	62	53.8	60.4	0.1	0.3
CVD615	1	2763	7.56986	2	125	21	13.44	2	2	2	2	2	1				2	2	2	2	2	2		2	2	1	44	0.352	87	97	95	58	60	96	59	44.7	53.7	-0.1	0.1	5.18	5.54	0.24	3.9	1.02	1.42	2.26
CVD616	1	2621	7.18082	2	129	22	13.2204	2	2	2	2	2	2				2	2	2	2	2	2		2	2	1	43	0.333333	84	114	96	63	61	105	62	71.7	61	0.6	0.3
CVD617	1	2801	7.67397	2	130	28	16.568	1	2	2	1	2	2				2	2	2	2	2	2		2	2	1	53	0.407692	84	105	110	61	65	107.5	63	78.8	64.1	0.8	0.4	5.62	12.03	2.5	3.4	0.54	1.48	3.62	5.07	7.24	5.4871
CVD618	1	2947	8.07397	2	130	30	17.7515	2	1	2	2	2	2				2	2	2	2	2	2		2	2	2	48	0.369231	84	95	93	62	53	94	57.5	31.6	44.7	-0.5	-0.1
CVD619	1	2732	7.48493	2	121	21	14.3433	2	2	2	2	2	2				2	2	2	2	2	2		2	2	1	45	0.371901	90	89	90	54	58	89.5	56	26.8	45.5	-0.6	-0.1	5.08	7.31	0.13	4.8	0.53	1.54	2.9
CVD620	1	2776	7.60548	2	128	22	13.4277	2	2	2	2	2	2				2	2	2	2	2	2		2	2	1	46	0.359375	86	93	90	58	58	91.5	58	25.4	47.8	-0.7	-0.1	4.99	5.02	0.15	4	0.63	1.88	2.59
CVD621	1	2849	7.80548	2	122	55	36.9524	2	2	2	2	2	2				2	2	2	2	2	2	1	2	2	2	51	0.418033	96	105	107	68	60	106	64	82.3	72.5	0.9	0.6
CVD622	1	2723	7.46027	2	132	28.5	16.3567	2	1	2	2	2	2	1	Allergic		2	2	2	2	2	2	1	2	2	1	65	0.492424	95	118	121	83	64	119.5	73.5	97	89.9	1.9	1.3	5.14	5.63	6.64	4.4	2.08	1.26	2.87	8.29	11.21	2.3324
CVD623	1	2620	7.17808	2	130	23	13.6095	2	2	2	2	2	2				2	2	2	2	2	2		2	2	1	48	0.369231	98	99	107	55	67	103	61	63.7	56.6	0.4	0.2	X	3.43	0.94	3.8	0.7	1.05	1.76
CVD625	1	2620	7.17808	2	119	22	15.5356	2	2	2	2	2	1				2	2	2	2	2	2		2	2	1	50	0.420168	82	108	105	82	75	106.5	78.5	85.5	97.6	1.1	2	5.23	4.33	0.58	4.6	1.33	1.75	2.91	2.03	3.48	6.2788
CVD626	1	2774	7.6	2	127	27	16.74	2	2	2	2	2	2				2	2	2	2	2	2		1	2	1	49	0.385827	73	92	98	54	60	95	57	38.4	44.9	-0.3	-0.1	4.94	4.3	0.09	4.2	0.43	1.66	2.71	1.18	2.76	5.0821
CVD627	1	2813	7.70685	1	130	23	13.6095	1	2	2	1	2	1				2	2	2	2	2	2		2	2	1	50	0.384615	81	97	105	50	58	101	54	52.3	31.2	0.1	-0.5
CVD628	1	2620	7.17808	2	124	20	13.0073	2	2	2	2	2	2				2	2	2	2	2	2		1	2	1	44	0.354839	69	99	95	63	60	97	61.5	49.2	63.1	0	0.3
CVD629	1	2581	7.07123	1	130	27	15.9763	2	2	2	2	2	2				2	2	2	2	2	2		1	2	2	52	0.4	80	107	110	70	70	108.5	70	75.3	81.4	0.7	0.9
CVD631	1	2604	7.13425	2	128	23	14.0381	2	2	2	2	2	2				2	2	2	2	2	2		2	2	1	45	0.351562	102	96	100	66	60	98	63	48.7	65.8	0	0.4	5.3	4.95	0.5	3.4	0.83	1.64	1.82
CVD632	1	2708	7.41918	1	128	24	14.6484	2	2	2	2	2	2				2	2	2	2	2	2		1	2	1	46	0.359375	91	115	112	64	65	113.5	64.5	89.7	67.5	1.3	0.5
CVD633	1	2620	7.17808	1	124	21	13.6576	2	2	2	2	2	2				2	2	2	2	2	2		2	2	1	47	0.379032	50	109	109	86	80	109	83	83.7	98.4	1	2.1	5.39	7.8	0.7	6.6	0.4	2.88	3.64
CVD634	1	2730	7.47945	1	125	29	18.56	2	2	2	2	2	2				2	2	2	2	2	2		2	2	1	56	0.448	48	103	100	66	60	101.5	63	61.2	65.2	0.3	0.4	5.35	4.71	0.34	4.7	1.79	1.29	3.24	2.12	3.69	5.317
CVD635	1	2767	7.58082	1	131	36	20.9778	2	2	2	2	2	2				2	2	2	2	2	2		2	2	2	64	0.48855	85	92	95	54	58	93.5	56	24.4	36.8	-0.7	-0.3
CVD636	1	2511	6.87945	2	125	25	16	2	2	2	2	2	1				2	2	2	2	2	2		1	2	1	60	0.48	76	98	95	63	60	96.5	61.5	45.2	62	-0.1	0.3	5.8	5.04	1.48	5	1.91	1.77	3.22	4.09	5.22	14.6005
CVD638	2	4186	11.4685	2	147	36.6	16.9374	1	2	2	2	2	2				2	2	2	2	2	2		1	2	1	53	0.360544	116	140	132	78	77	136	77.5	99.9	92.2	3	1.4
CVD639	2	4301	11.7836	2	149	53	23.8728	2	2	2	2	2	2				1	2	2	1	2	2		2	2	1	64	0.42953	84	115	110	73	70	112.5	71.5	75.5	80	0.7	0.8	5.79	4.84	0.13	5.5	1.07	2.21	3.34	1.75	3.33	4.64
CVD640	2	4406	12.0712	2	128	20	12.207	2	2	2	2	2	2				2	2	2	2	2	2		1	2	1	48	0.375	95	123	120	63	65	121.5	64	97.7	59.5	2	0.2	4.54	4.57	0.37	4.7	1.31	0.86	3.6
CVD641	2	4175	11.4384	2	146	39	18.2961	2	2	2	2	2	2				2	2	2	2	2	2		2	2	1	52	0.356164	92	102	103	63	61	102.5	62	42.4	50.6	-0.2	0	5.03	5.54	0.19	5.5	1.37	2.08	3.34
CVD642	2	4424	12.1205	2	153	58	24.7768	2	1	2	1	2	1				2	2	2	2	2	2		2	2	1	67	0.437908	84	105	110	61	63	107.5	62	54.4	46.8	0.1	-0.1	5.17	4.83	1.98	3.9	1.23	1.51	2.25	4.66	6.03	3.67
CVD644	2	4309	11.8055	2	147	45	20.8247	2	2	2	2	2	2				2	2	2	2	2	2		2	2	1	58	0.394558	85	108	105	63	65	106.5	64	56.7	57.4	0.2	0.2	4.65	5.05	0.1	4.6	0.58	1.66	3.29	1.48	3.99	4.8
CVD645	2	4336	11.8795	2	155	58	24.1415	2	2	2	2	2	2				2	2	2	2	2	2		2	2	1	68	0.43871	99	117	117	68	67	117	67.5	83.2	65.1	1	0.4	4.57	5.91	2.1	4.9	1.08	1.39	3.57	5.02	6.75	5.37
CVD646	2	3914	10.7233	2	148	44.7	20.4072	2	2	2	2	2	2				2	2	2	1	2	2		2	2	1	60	0.405405	111	113	110	64	60	111.5	62	73	49.1	0.6	0	4.22	5	0.41	4.3	0.65	1.69	2.73	2.3	4.11	1.59
CVD647	2	3902	10.6904	2	140	30	15.3061	2	2	2	2	2	2				2	2	2	2	2	2		2	2	1	50	0.357143	102	107	97	59	61	102	60	47	46.7	-0.1	-0.1
CVD648	2	4407	12.074	2	150	55	24.4444	1	2	2	2	2	2				2	2	2	2	2	2		1	2	1	68	0.453333	92	124	130	73	76	127	74.5	98	86.5	2	1.1	4.66	4.91	10.5	3.3	1.07	1.03	2.28	9.62	14.35	0.87
CVD649	2	4142	11.3479	2	153	54	23.0681	2	1	2	1	2	2				2	2	2	2	2	2		2	2	1	76	0.496732	87	138	126	62	74	132	68	99.3	67.6	2.4	0.5	5.17	4.75	0.57	4.3	1.12	1.23	3.07	3.82	4.13	2.51
CVD650	2	4341	11.8932	2	140	59	30.102	1	1	2	2	2	2				1	1	2	2	1	2		2	2	1	89	0.635714	97	138	111	80	79	124.5	79.5	98	95.3	2.1	1.7	4.28	4.33	3.77	4.9	1.08	1.27	3.69
CVD651	2	4045	11.0822	2	156	59	24.2439	2	2	2	2	2	2				2	2	2	2	2	2		2	2	1	70	0.448718	86	127	120	72	75	123.5	73.5	93.9	81.7	1.5	0.9	4.46	4.32	5.99	4.5	0.68	1.71	2.92	7.05	9.24	3.36
CVD653	2	4147	11.3616	2	144	46	22.1836	2	2	2	2	2	2				2	2	2	2	2	2		2	2	1	63	0.4375	109	123	120	84	80	121.5	82	95.3	96.9	1.7	1.9	4.67	4.93	3.29	4	1	1.34	2.71	6.18	8.67	4.1
CVD654	2	3979	10.9014	2	141	35	17.6047	2	2	1	2	2	2				2	2	2	2	1	2		2	2	1	55	0.390071	65	123	124	57	60	123.5	58.5	97.4	40.7	1.9	-0.2	4.18	4.34	0.59	4.9	1.9	2.12	2.79
CVD655	2	4152	11.3753	2	148	37	16.8919	2	2	2	2	2	2				2	2	2	2	2	2		2	2	1	57	0.385135	81	107	96	50	54	101.5	52	36.7	17.7	-0.3	-0.9	4.59	4.79	0.4	4	0.55	1.2	2.93
CVD656	2	4071	11.1534	2	147	43	19.8991	2	2	2	2	2	2				2	2	2	2	2	2		2	2	1	60	0.408163	86	106	108	64	64	107	64	58.3	57.2	0.2	0.2	4.27	5.03	0.23	4.3	1.83	1.21	2.77	2.21	4.45	6.8082
CVD658	2	4179	11.4493	2	157	38	15.4164	1	2	2	2	2	1				2	2	2	2	2	2		2	2	1	53	0.33758	88	112	105	68	65	108.5	66.5	53.7	60.1	0.1	0.3	4.39	4.74	0.77	3.5	0.8	1.53	2.1
CVD659	2	4031	11.0438	2	157	55	22.3133	1	2	2	2	2	2				2	2	2	2	1	2		2	2	2	69	0.43949	91	116	115	67	60	115.5	63.5	84	54.7	1	0.1
CVD663	2	3955	10.8356	2	148	41	18.718	2	2	2	2	2	2				2	2	2	2	2	2		2	2	1	56	0.378378	76	99	95	57	57	97	57	22.1	31.6	-0.8	-0.5	4.37	5.12	0.07	5.9	2.22	1.37	4.15
CVD664	2	4159	11.3945	2	151	35	15.3502	1	1	2	2	2	2				2	2	2	2	2	2		1	2	1	53	0.350993	113	134	131	83	88	132.5	85.5	99.4	98.1	2.5	2.1	4.98	4.93	0.09	4.2	0.63	1.81	2.61
CVD665	2	4145	11.3562	2	154	47.6	20.0708	2	2	2	2	2	2				2	2	2	2	2	2		2	2	1	58	0.376623	81	116	120	68	70	118	69	85.9	70.2	1.1	0.5	4.73	4.78	0.05	4	0.45	1.8	2.46	1.98	3.37	4.3309
CVD666	2	4047	11.0877	2	152	44	19.0443	1	2	2	1	2	1				2	2	2	2	2	2		1	2	1	54	0.355263	106	114	111	76	76	112.5	76	72.7	88.4	0.6	1.2	4.73	4.32	0.56	4.8	0.66	2.2	2.99
CVD669	2	4186	11.4685	2	148	60	27.3923	1	2	2	2	2	2				2	2	2	2	2	2		2	2	1	71	0.47973	70	121	115	78	70	118	74	89.2	86.1	1.2	1.1	4.57	5.91	0.07	4.9	1.33	1.37	3.62
CVD670	2	3846	10.537	2	154	59	24.8777	2	2	2	2	2	1				2	2	2	2	2	2		1	2	1	69	0.448052	91	106	105	73	75	105.5	74	45.4	83.5	-0.1	1	4.77	5.07	2.19	3.4	1.14	1.3	1.98	5.5	7.83	4.8456
CVD671	3	5841	16.0027	1	172	63	21.2953	2	2	2	1	2	2				2	2	2	2	2	2		2	2	1	73	0.424419	90	116	120	74	80	118	77	57.5	83.8	0.2	1	5.09	4.62	0.43	3.3	0.93	1.28	1.71
CVD672	3	5733	15.7068	1	167	62	22.231	2	2	2	2	2	2	1	G6BD		2	2	2	2	2	2		1	2	1	72	0.431138	104	129	112	80	68	120.5	74	73.7	80	0.6	0.8	5.11	5.33	0.4	3.5	0.99	1.32	2.23	2.16	4.27	3.25
CVD673	3	5610	15.3699	1	175	105	34.2857	2	2	2	2	2	2				2	2	2	2	2	2		2	2	2	105	0.6	89	150	142	87	91	146	89	99.7	97.9	2.8	2
CVD674	3	5683	15.5699	1	168	68	24.093	2	2	2	2	2	2				2	1	2	1	2	2		1	2	1	61	0.363095	120	154	129	76	71	141.5	73.5	99.5	78.5	2.6	0.8	5.2	4.21	0.32	4.1	1.69	1.29	2.72	1.99	3.84	2.67
CVD675	3	5537	15.1699	1	176	108	34.8657	1	1	2	1	2	2				2	2	2	2	1	2		2	2	1	101	0.573864	52	156	144	79	68	150	73.5	99.9	75.3	3.2	0.7	5.9	4.72	0.89	5.7	2.2	1.07	4.37
CVD676	3	5653	15.4877	1	168	44	15.5896	2	2	2	1	2	1				2	2	2	2	2	2		2	2	2	88	0.52381	60	110	115	70	70	112.5	70	45.2	68.9	-0.1	0.5
CVD677	3	5536	15.1671	1	160	53	20.7031	2	2	2	2	2	2				2	2	2	2	2	2		2	2	2	62	0.3875	69	110	115	76	60	112.5	68	57.2	67.9	0.2	0.5
CVD678	3	5630	15.4247	1	166	88	31.935	2	2	2	2	2	2				1	2	2	1	2	2		1	2	1	90	0.542169	73	135	133	66	61	134	63.5	97.5	48.9	2	0	5.13	5.51	3.98	4.3	2.42	0.81	2.98	6.27	8.12	4.19
CVD679	3	5715	15.6575	1	167	59	21.1553	2	2	2	2	2	2				2	2	2	2	2	2		1	2	2	65	0.389222	85	122	120	62	65	121	63.5	75.4	47.6	0.7	-0.1
CVD680	3	5747	15.7452	1	175	60	19.5918	2	2	2	2	2	2				2	2	2	2	2	2		2	2	1	61	0.348571	118	138	131	81	78	134.5	79.5	95.2	88.1	1.7	1.2
CVD681	3	5537	15.1699	1	158	69	27.6398	2	2	2	2	1	2				2	2	2	2	2	2		1	2	1	82	0.518987	104	114	120	70	80	117	75	74.6	86.3	0.7	1.1
CVD682	3	5536	15.1671	1	165	47	17.2635	2	2	2	2	2	1				2	2	2	2	2	2		2	2	1	60	0.363636	103	134	130	87	88	132	87.5	96.7	98.1	1.8	2.1	5.26	3.82	0.15	3.6	0.68	1.1	2.47
CVD683	3	5847	16.0192	1	173	66	22.0522	2	2	2	2	2	1				1	2	2	2	2	2		2	2	1	69	0.398844	73	129	125	75	70	127	72.5	84	71.9	1	0.6	5.26	4.65	0.52	4.1	0.67	1.42	2.73	3.55	4.83	2.78
CVD684	3	5662	15.5123	1	170	100	34.6021	2	2	2	2	2	2				2	1	2	2	2	2		2	2	1	82	0.482353	65	138	136	87	73	137	80	98.2	90.7	2.1	1.3	5.17	4.62	0.85	4.7	0.74	1.19	3.52	3.41	5.34	1.24
CVD685	3	5715	15.6575	1	172	74	25.0135	2	2	2	2	2	2				2	2	2	2	2	2		2	2	1	76	0.44186	86	120	110	80	78	115	79	48.2	88.3	0	1.2	5.46	3.92	0.28	4.6	1.27	1.22	3.31	1.85	3.57	3.17
CVD686	3	5591	15.3178	1	166	69	25.0399	2	2	2	1	2	2				2	2	2	1	2	2		1	1	2	87	0.524096	96	139	130	80	80	134.5	80	97.8	91.9	2	1.4
CVD687	3	5745	15.7397	1	173	54	18.0427	2	2	2	2	2	2				2	2	2	2	2	2		2	2	1	56	0.323699	79	114	120	60	68	117	64	53.9	45	0.1	-0.1	4.81	5.34	0.14	3.2	0.71	1.51	1.87
CVD688	3	5593	15.3233	1	176	62	20.0155	2	2	2	2	2	2				2	2	2	2	2	2		2	2	1	70	0.397727	71	126	120	75	75	123	75	73.1	79	0.6	0.8	4.54	4	0.74	3.7	0.83	1.18	2.66	2	4.21	2.43
CVD689	3	5546	15.1945	1	178	59	18.6214	2	2	2	1	2	2				2	2	2	2	2	2		1	2	1	63	0.353933	99	123	125	74	70	124	72	70.9	67.6	0.5	0.5	X	3.82	0.17	3.8	0.72	1.18	2.79
CVD690	3	5563	15.2411	1	171	54	18.4672	2	2	2	2	2	1				2	2	2	2	2	2		2	2	1	60	0.350877	89	119	110	63	60	114.5	61.5	49.7	39.2	0	-0.3	5.39	3.4	0.94	3.6	0.98	1.23	2.25
CVD691	3	5536	15.1671	1	181	59	18.0092	2	2	2	2	2	2				2	2	2	2	2	2		2	2	1	69	0.381215	104	128	120	76	70	124	73	72.2	71.5	0.6	0.6	5.81	4.49	0.14	3.2	0.48	1.57	1.83
CVD692	3	5786	15.8521	1	176	81	26.1493	2	2	2	2	2	2				2	2	2	2	2	2		1	2	1	75	0.426136	93	151	145	78	78	148	78	99.8	84.7	2.9	1	5.97	4.32	0.4	4.3	1.62	1.13	2.65	2.39	4.87	3.88
CVD693	3	5886	16.126	1	173	80	26.7299	2	2	2	2	2	2				2	2	2	2	2	2		2	2	1	88	0.508671	91	131	125	76	74	128	75	85.8	78.4	1.1	0.8
CVD694	3	5514	15.1068	1	159	48	18.9866	2	2	2	2	1	1	1	Asthma		2	2	2	2	2	2		2	2	1	61	0.383648	78	108	120	67	80	114	73.5	63.9	83	0.4	1	5.5	5.44	0.25	4.5	0.6	1.85	2.91
CVD695	3	5610	15.3699	1	173	56	18.7109	2	2	2	2	2	2				2	2	2	2	2	2		1	2	1	63	0.364162	89	142	126	69	69	134	69	95.8	63	1.7	0.3	5.24	4.67	0.16	3.3	0.85	1.23	1.97
CVD696	3	5500	15.0685	1	165	50	18.3655	2	2	2	2	2	2				1	2	2	2	2	2		2	2	1	55	0.333333	99	112	120	76	80	116	78	63.6	89.5	1.3	1.3	5.23	4.83	0.19	4.9	0.99	1.38	3.68
CVD697	1	2823	7.73425	2	124	21	13.6576	2	2	2	2	2	2				2	2	2	2	2	2		2	2	2	46	0.370968	87	101	109	63	65	105	64	77.8	71.5	0.8	0.6
CVD698	1	2822	7.73151	2	131	27	15.7333	2	2	2	2	2	2				2	2	2	2	2	2		1	2	2	61	0.465649	83	115	113	70	70	114	70	91.8	83.7	1.4	1
CVD699	1	2736	7.49589	2	135	26	14.2661	2	2	2	2	2	2				2	2	2	2	2	2		2	2	2	46	0.340741	90	104	108	73	73	106	73	69	88	0.5	1.2
CVD700	1	2936	8.04384	2	125	17	10.88	2	2	2	2	1	2				2	2	2	2	2	2		1	2	1	40	0.32	79	96	100	60	65	98	62.5	52.7	66	0.1	0.4	5.11	5.84	0.36	4.4	0.78	1.86	2.57
CVD701	1	2985	8.17808	2	129	26	15.6241	2	2	2	2	2	2				2	2	2	2	2	2		2	2	1	43	0.333333	94	109	111	66	65	110	65.5	86	73.1	1.1	0.6	4.91	5.05	0.57	5.1	1.18	1.83	4.13	2.81	4.36	8.2345
CVD702	1	2780	7.61644	2	135	39	21.3992	2	1	2	2	2	2				2	2	2	2	2	2		2	2	1	60	0.444444	79	99	102	61	60	100.5	60.5	48.9	51.4	0	0	5.64	5.47	3.61	4.2	1.23	1	3.01	6.04	8.07	4.6134
CVD703	1	2985	8.17808	2	131	44	25.6395	1	2	2	2	1	2				2	2	2	2	2	2		2	2	1	74	0.564885	73	116	118	88	85	117	86.5	95.4	99.4	1.7	2.5	5.51	5.84	9.45	4	1.39	1.47	2.36	10.57	14.32	3.3454
CVD704	1	2587	7.08767	2	124	20	13.0073	2	2	2	2	2	2				2	2	2	2	2	2		2	2	1	47	0.379032	85	77	89	53	65	83	59	8.7	54.1	-0.1	0.1	5.36	4.97	0.52	3.3	0.53	1.61	2
CVD705	1	2620	7.17808	2	120	17	11.8056	2	2	2	2	2	2				2	2	2	2	2	2		1	2	1	40	0.333333	89	113	110	55	58	111.5	56.5	93.3	48.1	1.5	0	5.14	4.63	0.59	3.9	0.35	1.45	2.77
CVD706	1	2589	7.09315	2	120	20	13.8889	2	2	2	2	1	2				2	2	2	2	2	2		2	2	1	41	0.341667	93	105	98	64	65	101.5	64.5	70.7	75.2	0.5	0.7	5.49	4.38	1.29	4.1	1.19	1.85	2.53
CVD707	1	2683	7.35068	2	123	30	19.8295	2	2	2	2	1	2				2	2	2	2	2	2		1	2	1	56	0.455285	60	85	95	53	55	90	54	26	37.1	-0.6	-0.3	5.14	5.04	0.52	3.4	1	1.46	2	2.82	4.15	9.6062
CVD708	1	2850	7.80822	2	123	21	13.8806	2	2	2	2	2	2	1	Thyroid		2	2	2	2	2	2		1	2	2	49	0.398374	92	100	110	66	70	105	68	78.8	82.9	0.8	0.9
CVD709	1	2825	7.73973	2	130	26	15.3846	2	2	2	2	2	2				2	2	2	2	2	2		2	2	2	48	0.369231	83	119	120	69	75	119.5	72	97.4	88.2	1.9	1.2
CVD710	1	2675	7.32877	2	127	24	14.88	2	2	2	2	2	2				2	2	2	2	2	2		2	2	2	52	0.409449	89	108	110	58	60	109	59	84.8	51.9	1	0
CVD712	1	2755	7.54795	2	120	22	15.2778	2	2	2	2	2	2				2	2	2	2	2	2		2	2	2	56	0.466667	85	119	115	68	62	117	65	97.9	76.5	2	0.7
CVD713	1	2607	7.14247	2	134	29	16.1506	2	2	2	2	2	2				2	2	2	2	2	2		1	2	2	58	0.432836	70	105	106	75	73	105.5	74	67.4	89.9	0.5	1.3
CVD714	1	2768	7.58356	2	130	24	14.2012	2	2	2	2	2	2				2	2	2	2	2	2		2	2	2	46	0.353846	78	94	101	66	70	97.5	68	43.8	79.3	-0.2	0.8
CVD715	1	2620	7.17808	2	125	19	12.16	2	2	2	2	1	2				1	2	2	2	2	2		2	2	2	44	0.352	75	104	110	75	76	107	75.5	81.6	94.4	0.9	1.6
CVD716	1	2985	8.17808	2	125	22	14.08	2	2	2	2	2	2				2	2	2	2	2	2		2	2	2	44	0.352	104	105	110	65	70	107.5	67.5	83.5	95.4	1	1.7
CVD717	1	2739	7.50411	2	129	23	13.8213	2	2	2	2	2	2				2	2	2	2	2	2		2	2	2	46	0.356589	88	99	100	55	55	99.5	55	52.6	36.2	0.1	-0.4
CVD718	1	2715	7.43836	2	127	21	13.02	2	2	2	2	2	2				2	2	2	2	2	2		1	2	2	49	0.385827	72	94	90	52	58	92	55	27.9	37.7	-0.6	-0.3
CVD719	3	5577	15.2795	2	151	39	17.1045	2	2	2	2	2	2				2	2	2	2	2	2		2	2	1	53	0.350993	102	118	109	78	73	113.5	75.5	71.7	84.7	0.6	1	4.52	4.87	0.17	3.5	0.55	1.82	1.85
CVD720	3	5607	15.3616	2	154	45	18.9745	2	2	2	2	2	1				2	2	2	2	2	2		2	2	1	57	0.37013	71	120	120	69	69	120	69	86.6	65.6	1.1	0.4	4.75	4.54	0.33	4.9	0.8	1.83	3.28
CVD721	3	5694	15.6	2	154	44	18.5529	2	2	2	2	2	2				2	2	2	2	2	2		2	2	2	54	0.350649	92	121	118	78	80	119.5	79	85.1	90.4	1	1.3
CVD722	3	5368	14.7068	2	154	74	31.2026	2	2	2	2	2	2				2	2	2	2	2	2		1	2	1	81	0.525974	97	126	120	82	82	123	82	92.5	94.8	1.4	1.6	5.28	5.92	2.87	5.5	1.04	1.44	4.3	5.17	7.78	3.83
CVD723	3	5553	15.2137	2	164	92.8	34.5033	2	1	2	2	2	2				2	2	2	1	2	2		1	2	1	88	0.536585	70	116	119	69	71	117.5	70	72.1	64.1	0.6	0.4	5.84	7.66	3.74	4.6	3.52	0.78	3.29	6.66	8.29	1.7465
CVD724	3	5762	15.7863	2	148	41.5	18.9463	1	2	2	2	2	2				2	2	2	2	2	2		1	2	1	57	0.385135	83	141	133	84	80	137	82	99.8	94.5	2.9	1.6	5.38	4.84	0.87	6.1	0.53	1.54	3.05
CVD725	3	5844	16.011	2	150	46	20.4444	2	1	2	1	2	1				2	2	2	2	2	2		2	2	2	59	0.393333	69	122	110	72	60	116	66	78.5	55	0.8	0.1
CVD726	3	5673	15.5425	2	159	53	20.9644	2	2	2	2	2	2				2	2	2	2	2	2		2	2	2	64	0.402516	72	117	119	79	76	118	77.5	77.6	86.6	0.8	1.1
CVD727	3	5566	15.2493	2	157	44	17.8506	2	2	2	2	2	1				2	2	2	2	2	2		2	2	1	54	0.343949	82	120	140	55	65	130	60	97.6	32.8	2	-0.4	4.84	6.54	0.74	3.5	0.44	1.41	1.89
CVD728	3	5772	15.8137	2	152	68	29.4321	2	2	2	2	2	2				2	2	2	2	2	2		1	2	1	72	0.473684	83	143	122	81	75	132.5	78	99	88.8	2.3	1.2	5.32	5.36	0.33	4.4	1.18	1.27	3.15	1.82	3.55	3.6502
CVD729	3	5551	15.2082	2	155.5	47	19.4374	1	1	2	1	1	2				2	2	2	2	2	2		2	2	1	58	0.37299	71	111	106	63	64	108.5	63.5	49.1	45.7	0	-0.1
CVD730	3	5710	15.6438	2	155	42	17.4818	1	2	2	2	1	2				2	2	2	2	2	2		2	2	1	55	0.354839	71	124	117	86	76	120.5	81	86.6	93	1.1	1.5	5.18	11.38	0.09	7.9	0.83	2.86	3.48
CVD731	3	5576	15.2767	2	161	55	21.2183	2	2	2	2	2	2				2	2	2	2	2	2		2	2	1	63	0.391304	72	90	108	62	71	99	66.5	13.7	53.7	-1.1	0.1	4.91	4.88	0.97	4.2	0.88	1.49	2.71
CVD732	3	5573	15.2685	2	150	70	31.1111	2	2	2	2	2	2				2	1	2	2	1	2		2	2	1	81	0.54	69	124	119	62	66	121.5	64	91.3	49.2	1.4	0
CVD733	3	5542	15.1836	2	161.3	49	18.8333	2	2	2	1	2	2				2	2	2	2	2	2		2	2	1	61	0.378177	81	116	110	60	67	113	63.5	59.2	42.5	0.2	-0.2	5.43	6.54	0.25	7.2	2.06	2.63	6.54
CVD734	3	5700	15.6164	2	156	48	19.7239	2	2	2	2	2	2				2	2	2	2	2	2		2	2	1	60	0.384615	92	125	120	69	70	122.5	69.5	89.8	66.1	1.3	0.4	5.39	12.79	3.94	4.6	1.48	2.08	3.18
CVD735	3	6278	17.2	2	157	49	19.8791	2	2	2	2	2	2				2	2	2	2	2	2		2	2	1	59	0.375796	96	131	122	79	75	126.5	77	94.3	83.6	1.6	1.1	5.05	5.64	0.25	4.7	0.78	2.87	2.23
CVD736	3	5534	15.1616	2	149	43	19.3685	2	2	2	1	2	2				2	2	2	2	2	2		1	2	1	57	0.38255	83	111	109	69	71	110	70	47.5	15.5	-0.1	-1
CVD737	3	5677	15.5534	2	141	43.6	21.9305	1	2	2	1	2	1				2	1	2	2	2	2		1	2	1	59	0.41844	73	113	108	67	66	110.5	66.5	68.5	56.3	0.5	0.2	5.17	5.24	0.51	4.8	1.13	2.27	2.76	2.5	4.33	2.75
CVD738	3	5639	15.4493	2	156	55	22.6003	2	2	2	1	2	2				2	2	2	2	2	2		2	2	1	64	0.410256	82	119	122	75	68	120.5	71.5	86.2	72.7	1.1	0.6	4.65	4.33	0.37	4.2	0.62	1.9	2.46	1.98	3.59	2.08
CVD739	3	5628	15.4192	2	157	51	20.6905	2	2	2	2	2	2				2	2	2	2	2	2		2	2	1	62	0.394904	64	119	116	74	71	117.5	72.5	78.2	75.4	0.8	0.7	5.41	6.45	0.19	4.1	0.76	1.64	2.63
CVD740	3	5652	15.4849	2	157	52	21.0962	2	2	2	1	2	1				2	2	2	2	2	2		2	2	1	65	0.414013	76	111	104	74	77	107.5	75.5	42.9	83.1	-0.2	1	5.52	4.97	1.35	3.4	0.33	1.44	1.78
CVD741	3	5760	15.7808	2	153	66	28.1943	2	2	1	1	2	2				1	2	2	2	1	2		1	2	1	69	0.45098	80	119	117	73	72	118	72.5	82	76.1	0.9	0.7	5.21	7.08	1.57	5.7	0.99	1.81	2.41	4.39	6.21	3.2742
CVD742	3	5937	16.2658	2	162	81.6	31.0928	1	2	2	2	2	2				2	1	2	2	2	2		1	2	1	72	0.444444	81	126	132	69	62	129	65.5	95.1	47.1	1.7	-0.1	4.96	4.49	0.78	4.1	0.65	1.22	3.12	2.66	4.47	3.1489
CVD743	3	5504	15.0795	2	159	49	19.3821	2	2	2	1	2	2				2	2	2	1	2	2		2	2	1	58	0.36478	69	109	109	68	71	109	69.5	47.4	65.6	-0.1	0.4	5.79	5.88	1.84	4.1	0.62	1.45	2.87
CVD744	3	5529	15.1479	2	165	42	15.427	2	2	2	2	2	2				2	2	2	2	2	2		2	2	1	51	0.309091	67	102	108	66	62	105	64	26.4	42	-0.6	-0.2	5.29	4.97	0.11	3.5	0.79	1.23	2.35
CVD745	3	5546	15.1945	2	152	59	25.5367	2	2	2	2	2	2				2	2	2	2	2	2		2	2	1	64	0.421053	86	114	104	69	65	109	67	54.9	59.7	0.1	0.2	5	8.47	0.6	5.9	0.82	1.71	3.68	2.89	4.32	5.0462
CVD746	3	5535	15.1644	2	140	41.5	21.1735	2	2	1	1	2	2				2	2	2	2	2	2		2	2	1	53	0.378571	79	95	95	66	64	95	65	17.1	51.5	-0.9	0	4.86	6.59	0.76	3.3	0.55	1.4	2.22
CVD747	3	5601	15.3452	2	156	57	23.4221	2	1	2	1	2	1				2	2	2	2	2	2		2	2	1	64	0.410256	95	123	118	79	82	120.5	80.5	85.5	92	1.1	1.4	5.08	4.63	0.89	4.8	0.8	1.61	3.53	3.272	4.98	3.428
CVD748	3	5696	15.6055	2	161	52.5	20.2538	2	2	2	2	2	2				2	2	2	2	2	2		2	2	2	58	0.360248	93	127	124	77	83	125.5	80	92.1	90.4	1.4	1.3
CVD749	3	5605	15.3562	2	165	96	35.2617	2	2	2	2	2	2				2	2	2	2	2	2		1	2	1	87	0.527273	100	133	129	84	75	131	79.5	96.7	88.6	1.8	1.2	5.44	8.3	0.86	6.1	2.25	1.89	2.45	2.55	4.36	6.24
CVD750	3	5482	15.0192	2	164	99	36.8084	2	1	2	1	2	2				1	1	2	1	2	2		2	2	1	95	0.579268	79	131	128	84	84	129.5	84	95.9	95	1.7	1.6	4.96	5.07	5.05	3.5	0.55	1.05	1.49	6.63	8.87	4.87
CVD751	3	5666	15.5233	2	153	57.8	24.6914	2	2	2	2	2	2				2	2	2	2	2	2		1	2	1	68	0.444444	87	123	119	74	70	121	72	88.8	75.1	1.2	0.7
CVD752	3	5497	15.0603	2	159	57.8	22.863	2	2	2	2	2	2				2	2	2	2	2	2		2	2	1	64	0.402516	81	109	102	74	62	105.5	68	34.5	60.5	-0.4	0.3	4.5	3.32	1.8	3.7	1.29	1.46	2.29	4.82	6.75	7.29
CVD753	3	5541	15.1808	2	159	69	27.2932	2	2	2	1	2	1				2	2	2	2	2	2		1	2	1	74	0.465409	82	131	143	83	71	137	77	99.5	86	2.6	1.1	5.39	5.72	0.95	4.2	0.78	1.75	2.66	2.71	4.25	4.51
CVD754	3	5821	15.9479	2	159	52.8	20.8852	1	2	2	2	2	2				2	1	2	2	2	2		2	2	1	63	0.396226	98	108	101	80	78	104.5	79	29.1	89.1	-0.6	1.2
CVD755	3	5917	16.211	2	159	79.6	31.4861	2	1	2	1	2	1				2	1	2	2	2	2		2	2	1	77	0.484277	85	118	115	66	65	116.5	65.5	71.9	49.6	0.6	0
CVD756	3	5515	15.1096	2	158	79	31.6456	2	2	2	2	2	2				2	2	2	2	2	2		1	2	1	80	0.506329	96	114	124	71	85	119	78	82	88.3	0.9	1.2	4.84	4.54	3.01	4.2	1.08	1.8	2.54	5.69	8.31	11.59
CVD757	3	5410	14.8219	2	153	45.5	19.437	2	2	2	2	2	2				2	2	2	2	2	2		1	2	1	60	0.392157	64	123	108	57	59	115.5	58	77.2	28.8	0.7	-0.6	4.69	4.88	0.13	3.5	0.59	1.23	2.6
CVD758	3	5697	15.6082	2	150	43.5	19.3333	2	2	2	2	2	2				2	2	2	2	2	2		2	2	1	54	0.36	100	120	124	76	64	122	70	91.7	96.4	1.4	0.5	5.46	5.62	0.14	5.2	0.75	1.97	3.55
CVD759	3	5788	15.8575	2	159	90	35.5999	2	2	2	2	2	2				2	2	2	2	2	2		2	2	1	83	0.522013	103	126	122	81	85	124	83	90.5	94.5	1.3	1.6	4.98	4.81	2.84	4.7	1.41	1.17	3.37	4.88	6.27	6.35
CVD760	3	6181	16.9342	2	172	74	25.0135	1	2	2	2	2	1				2	2	2	2	2	2		1	2	1	77	0.447674	75	116	107	74	76	111.5	75	38.2	73.5	-0.3	0.6	5.36	5.05	2.64	4.2	0.66	1.15	3.19	5.32	7.39	4.98
CVD761	3	5360	14.6849	2	173	83	27.7323	2	2	2	2	1	2				2	2	2	2	1	2		1	2	1	88	0.508671	75	150	132	78	69	141	73.5	99.5	70.8	2.6	0.5	5.1	4.86	5.11	3.2	0.51	1.21	2.02	8.26	9.43	5.44
CVD762	3	5483	15.0219	2	164	61.5	22.8659	2	2	2	2	2	1				2	2	2	2	2	2		1	2	1	70	0.426829	93	118	117	75	69	117.5	72	72.6	71	0.6	0.6	5.2	4.66	0.35	4.4	0.62	1.27	3.43	2.38	4.15	3.57
CVD763	3	5757	15.7726	2	155	79	32.8824	2	2	2	1	2	1				2	2	2	2	1	2		2	2	1	86	0.554839	77	127	116	78	75	121.5	76.5	88.4	85.5	1.2	1.1
CVD764	3	5632	15.4301	2	147	46	21.2874	2	2	2	2	2	2				2	2	2	2	2	2		2	2	1	58	0.394558	81	116	114	73	67	115	70	78.9	69.9	0.8	0.5	4.82	4.52	0.27	3.8	0.44	2.31	1.8	3.06	5.11	3.95
CVD765	3	5573	15.2685	2	162	64	24.3865	2	2	2	2	2	2				2	2	2	2	2	2		2	2	1	67	0.41358	77	121	121	76	75	121	75.5	83.5	81.4	1	0.9	4.75	4.11	1.63	3.4	0.79	1.29	2.23	4.1	6.55	3.66
CVD766	3	5816	15.9342	2	156	47.8	19.6417	2	1	2	2	2	1				2	2	2	2	2	2		2	2	1	61	0.391026	79	106	107	65	69	106.5	67	39.2	56.9	-0.3	0.2	5.01	4.48	0.29	4.2	0.65	1.95	2.23
CVD767	3	5490	15.0411	2	164	82	30.4878	2	1	1	2	2	1				2	2	2	2	2	2		1	2	1	82	0.5	82	120	121	82	76	120.5	79	81.2	88.3	0.9	1.2	5.2	5.15	1.36	5.2	0.65	2.55	2.97	4.67	5.82	4.58
CVD768	3	5311	14.5507	2	153.5	53	22.4936	2	2	2	1	2	1				2	2	2	2	2	2		1	2	1	63	0.410423	74	114	112	67	62	113	64.5	69.7	51.8	0.5	0	4.95	4.88	0.57	3.4	0.55	1.33	1.94
CVD769	3	5754	15.7644	2	159	47	18.591	2	2	2	2	2	1				1	2	2	1	2	2		2	2	1	58	0.36478	95	143	121	74	74	132	74	98.1	78.2	2.1	0.8	5.11	5.34	1.42	5.3	0.73	1.17	4.3
CVD770	3	5716	15.6603	2	156	63.8	26.2163	1	2	2	2	2	2				1	2	2	1	2	2		2	2	1	68	0.435897	71	91	110	70	63	100.5	66.5	20.3	55.5	-0.8	0.1
CVD771	3	5739	15.7233	2	153	52	22.2137	2	2	2	2	2	1				2	1	2	2	2	2		2	2	1	61	0.398693	106	116	113	60	78	114.5	69	72.1	65.3	0.6	0.4
CVD772	3	5592	15.3205	2	167	74.3	26.6413	2	2	2	2	2	2				2	2	2	2	2	2		2	2	2	73	0.437126	97	156	116	95	93	136	94	98.8	99.4	2.3	2.5
CVD773	3	5786	15.8521	2	159	72	28.4799	1	2	2	2	2	2				2	2	2	1	2	2		2	2	1	77	0.484277	83	124	120	80	80	122	80	86.9	90.7	1.1	1.3	4.73	4.48	0.45	3.6	1.23	1.07	2.58	2.22	4.05	2.68
CVD774	3	5489	15.0384	2	164	51	18.9619	2	2	2	2	2	2				2	2	2	2	2	2		2	2	1	59	0.359756	74	120	112	76	75	116	75.5	67.6	80.8	0.5	0.9
CVD775	3	5748	15.7479	2	153	77	32.8933	1	1	2	2	1	2				2	2	2	2	1	2		1	2	1	81	0.529412	74	142	136	82	79	139	80.5	99.8	92.5	2.9	1.4	4.89	4.76	5.49	4.1	0.63	1.78	2.27	7.95	9.88	4.32
CVD776	3	5831	15.9753	2	164	61	22.68	2	2	2	2	2	2				2	2	2	2	2	2		2	2	1	64	0.390244	81	100	101	56	69	100.5	62.5	13.9	36.1	-1.1	-0.4	5.17	8.24	0.55	6.5	0.95	2.88	4.12	3.15	5.21	4.69
CVD777	3	5645	15.4658	2	163	50	18.8189	2	2	2	2	2	2				2	2	2	2	2	2		1	2	1	58	0.355828	79	119	114	73	65	116.5	69	69.2	60.8	0.5	0.3	5.56	5.18	0.39	5.8	1.98	1.29	3.89
CVD778	3	5573	15.2685	2	146	61	28.617	2	2	2	2	2	2				2	2	2	2	2	2		2	2	1	67	0.458904	71	119	119	84	76	119	80	88.9	92.6	1.2	1.4	4.39	4.12	0.52	3.5	0.88	1.28	2.35	2.98	4.67	2.57
CVD779	3	5551	15.2082	2	158	64	25.6369	2	2	2	1	2	2				2	2	2	2	2	2		2	2	1	66	0.417722	77	108	104	63	68	106	65.5	37	51.8	-0.3	0
CVD780	3	5938	16.2685	2	159	60	23.7332	2	2	2	2	2	2				2	2	2	2	2	2		1	2	1	66	0.415094	85	105	95	63	56	100	59.5	16	28.8	-1	-0.6	4.85	5.01	0.21	3.6	0.35	1.66	2.3	2.17	4.08	5.1
CVD781	3	5540	15.1781	2	152	57	24.6711	2	2	2	2	2	1				2	2	2	2	2	2		1	2	1	69	0.453947	81	117	108	63	63	112.5	63	67.7	45.3	0.5	-0.1	4.71	4.67	0.22	3.2	1.48	1.43	1.53	2.63	4.26	3.25
CVD782	3	5765	15.7945	2	161	41.6	16.0488	2	2	2	2	2	2				2	2	2	2	2	2		2	2	1	59	0.36646	87	120	119	76	72	119.5	74	79.6	77.3	0.8	0.7	5	4.62	0.19	5.2	0.53	2.27	3.25
CVD783	3	5388	14.7616	2	158	50.3	20.149	2	2	2	2	2	2				2	2	2	2	2	2		2	2	1	57	0.360759	70	136	137	73	78	136.5	75.5	99.5	83.7	2.6	1	5.12	4.79	0.23	4.1	0.96	1.45	2.55
CVD784	3	5573	15.2685	2				1	2	2	2	2	2				1	1	2	1	2	2		2	2	1		#DIV/0!						#DIV/0!	#DIV/0!					5.45	5.29	5.7	5.8	1.68	1.75	4.63
CVD785	3	5436	14.8932	2	158	46	18.4265	2	2	2	2	2	2				2	2	2	2	2	2		2	2	1	56	0.35443	74	85	117	52	70	101	61	21.6	36.4	-0.8	-0.3
CVD786	2	4054	11.1068	2	165	100	36.7309	2	2	2	2	2	2				1	2	2	2	2	2		2	2	1	98	0.593939	106	117	125	65	68	121	66.5	86.2	55.6	1.1	0.1	5.58	4.64	6.35	3.9	0.78	1.27	2.7
CVD787	2	4116	11.2767	2	154.5	52	21.7844	2	2	2	2	2	2				2	2	2	2	2	2		2	2	1	67	0.433657	74	115	115	74	77	115	75.5	78.1	86.7	0.8	1.1	5.43	4.73	1.08	3.3	0.54	1.31	1.82	4.12	6.77	4.1
CVD788	2	3943	10.8027	2	151	44	19.2974	1	2	2	2	2	1				2	2	2	2	2	2		2	2	1	62	0.410596	82	110	113	68	65	111.5	66.5	70.3	63.3	0.5	0.3	5.32	4.29	0.19	3.5	0.45	1.44	2.24
CVD789	2	4062	11.1288	2	141	65	32.6945	2	2	2	2	2	2				2	2	2	2	2	2		2	2	1	81	0.574468	85	114	108	71	70	111	70.5	77.3	80.5	0.8	0.9	4.93	4.49	2.43	4.3	0.77	1.16	3.25
CVD790	2	4139	11.3397	2	148	73	33.3272	2	1	2	1	1	1				2	2	2	2	2	2		1	2	1	90	0.608108	92	122	112	68	70	117	69	87.3	73.4	1.1	0.6	5.57	5.08	3.29	3.7	1.17	1.31	2.18
CVD791	2	4051	11.0986	2	150	39	17.3333	2	1	2	2	2	2				2	2	2	2	2	2		2	2	1	53	0.353333	60	104	110	58	60	107	59	55.2	37.3	0.1	-0.3	5.14	5.15	0.32	4.6	1.36	1.48	3.24
CVD792	2	4116	11.2767	2	140	49	25	1	2	2	1	2	2				1	1	2	2	1	2		1	2	1	70	0.5	107	106	108	73	70	107	71.5	65.2	82.9	0.4	0.9	5.39	3.85	5.9	4.5	0.77	1.32	3.21	8.69	11.55	5.22
CVD793	2	4382	12.0055	2	159	41	16.2177	2	2	2	2	2	2				2	2	2	2	1	2		1	2	1	57	0.358491	102	93	100	60	70	96.5	65	13.6	54	-1.1	0.1	5.55	4.41	0.49	3.2	0.68	1.06	1.96
CVD794	2	4115	11.274	2	138	28	14.7028	2	2	2	2	2	2				2	1	2	2	2	2		2	2	1	48	0.347826	83	102	105	69	65	103.5	67	54.2	71	0.1	0.6	4.92	3.95	0.19	4	0.64	1.76	2.42
CVD795	2	4128	11.3096	2	131	22	12.8198	1	2	2	2	2	2				1	2	2	2	2	2		2	2	1	46	0.351145	104	102	100	69	60	101	64.5	50.5	63.2	0	0.3	5.45	3.8	0.48	4.2	0.4	1.88	2.54
CVD796	2	4288	11.7479	2	159	51	20.1733	1	1	2	1	2	1				2	1	2	2	2	2		2	2	1	62	0.389937	84	119	115	74	70	117	72	80.4	77	0.9	0.7
CVD797	2	4028	11.0356	2	147	51	23.6013	2	2	2	2	2	2				2	2	2	1	2	2		2	2	1	67	0.455782	75	101	100	57	57	100.5	57	34.2	32.5	-0.4	-0.5	5.25	4.28	9.77	3.8	0.9	1.15	2.66	10.2	16.31	3.86
CVD798	2	4026	11.0301	2	131	25	14.5679	1	2	2	2	2	2				2	2	2	2	2	2		2	2	1	47	0.358779	98	108	110	72	80	109	76	78.5	92.2	0.8	1.4	5.59	4.77	0.18	3.8	0.59	1.64	2.4
CVD799	2	3952	10.8274	2	145	43	20.4518	2	2	2	2	2	2				2	2	2	2	2	2		2	2	1	74	0.510345	123	121	116	67	78	118.5	72.5	91.3	83.8	1.4	1	5.57	4.74	4.92	4.4	0.68	1.56	3.01	6.04	8.45	2.28
CVD800	2	4241	11.6192	2	147	44.7	20.6858	1	1	2	2	2	2				2	1	2	2	1	2		1	2	1	61	0.414966	98	107	123	65	79	115	72	83.6	82	1	0.9	5.5	4.68	0.39	3.1	0.51	1.52	1.84	1.89	4.1	3.64
CVD801	2	4330	11.863	2	159	42.5	16.811	2	2	2	2	2	2				2	2	2	2	2	2		2	2	1	64	0.402516	96	118	107	63	61	112.5	62	66.5	42.9	0.4	-0.2	5.1	5.04	0.18	4	0.55	1.51	2.83
CVD802	2	4121	11.2904	2	155.5	59	24.4001	2	2	2	2	2	2				2	2	2	2	2	2		1	2	1	71	0.456592	111	137	126	79	79	131.5	79	99	92.2	2.3	1.4	5.5	4.34	6.1	3.9	0.73	1.19	2.89	8.42	10.85	4.21
CVD803	2	4187	11.4712	2	156	47.7	19.6006	2	2	2	2	2	2				2	2	2	2	2	2		2	2	1	62	0.397436	93	128	123	75	75	125.5	75	95.9	85.3	1.7	1	5.18	4.78	0.3	4.8	0.7	1.68	3.57
CVD804	2	4186	11.4685	2	145	38	18.0737	1	2	2	2	2	1				2	2	2	2	2	2		2	2	1	55	0.37931	92	110	107	73	67	108.5	70	65.8	77.6	0.4	0.8	5.38	5.73	0.12	4.2	0.62	1.96	2.57
CVD805	2	4242	11.6219	2	153	56	23.9224	2	2	2	2	2	1				2	2	2	2	1	2		1	2	1	70	0.457516	80	119	125	64	71	122	67.5	93.2	66.1	1.5	0.4	2.75	5.56	0.39	3.9	0.75	1.68	2.44	2.88	4.62	0.98
CVD806	2	4262	11.6767	2	149	40	18.0172	2	2	2	2	2	1				2	2	2	2	2	2		1	2	1	53	0.355705	70	105	115	64	80	110	72	67.5	81.3	0.5	0.9	5.09	4.81	0.13	3.7	0.81	1.64	2.17
CVD807	2	4037	11.0603	2	146	39	18.2961	2	2	2	2	2	2				2	2	2	2	2	2		2	2	1	55	0.376712	89	131	119	81	72	125	76.5	97.5	90.9	2	1.3	5.48	4.96	0.25	4	0.59	1.92	2.31
CVD808	2	4327	11.8548	2	153	53	22.6409	2	2	2	2	2	2				2	2	2	2	2	2		1	2	1	81	0.529412	83	120	109	80	76	114.5	78	78.1	91.6	0.8	1.4	5.14	8.58	1.08	6.1	0.77	2.05	4.19	4.14	5.92	4.16
CVD809	2	4174	11.4356	2	167	76	27.2509	2	2	1	2	2	2				2	2	2	2	2	2		2	2	1	76	0.45509	71	121	122	86	61	121.5	73.5	86.1	77.4	1.1	0.8	5.52	9.42	1.65	7.2	3.36	1.71	5.17
CVD810	2	4481	12.2767	2	150	57.6	25.6	2	2	2	2	2	2				2	2	2	2	2	2		1	2	1	73	0.486667	69	115	110	70	68	112.5	69	74.8	72.6	0.7	0.6	5.78	5.17	0.96	5.1	1.34	1.85	3.22
CVD811	2	4226	11.5781	2	142	32.6	16.1674	2	2	2	2	2	2				2	2	2	2	2	2		2	2	1	68	0.478873	88	94	84	53	54	89	53.5	8.5	23.9	-0.4	-0.7	5.33	5.28	0.18	4	2.05	1.54	2.45
CVD812	2	4225	11.5753	2	154	58	24.4561	1	2	2	2	1	2				2	2	2	2	2	2		2	2	1	69	0.448052	80	122	120	77	70	121	73.5	91.4	82.8	1.4	0.9	5.33	4.99	0.58	3.8	0.71	1.58	2.37	3.57	4.63	4.68
CVD813	2	4024	11.0247	2	150	54	24	2	2	2	2	2	2				2	2	2	1	2	2		2	2	1	65	0.433333	92	111	115	60	60	113	60	75.9	40.6	0.7	-0.2	5.66	4.49	0.71	4.2	1.61	1.11	2.89	2.2	3.59	2.39
CVD815	2	4450	12.1918	2	150	78	34.6667	2	2	2	2	2	2				2	2	2	1	2	2		2	2	1	93	0.62	95	128	135	79	81	131.5	80	99.3	41.3	2.5	-0.2	5.72	5.8	2.06	5.6	1.5	1.06	4.46
CVD816	2	4073	11.1589	2	151	50	21.9289	2	2	2	1	2	1				2	2	2	2	2	2		2	2	1	61	0.403974	90	121	115	52	55	118	53.5	87.6	20.1	1.2	-0.8	5.45	5.95	1.72	4	0.63	1.28	2.76	4.47	6.32	3.84
CVD819	2	3954	10.8329	2	143	32	15.6487	2	2	2	2	2	2				2	2	2	2	2	2		2	2	1	51	0.356643	103	111	105	72	69	108	70.5	66	79.7	0.4	0.8	5.45	4.62	1.07	4.5	0.9	1.59	2.98
CVD820	2	4361	11.9479	2	149	50	22.5215	2	2	2	2	2	1				2	2	2	2	1	2		1	2	1	65	0.436242	85	103	100	64	64	101.5	64	36.1	56.2	-0.4	0.2
CVD821	2	4377	11.9918	2	148	38	17.3484	2	2	2	2	2	1				2	2	2	1	2	2		2	2	1	53	0.358108	82	110	112	52	76	111	64	71.7	56.8	0.6	0.2	5.48	4.74	0.19	5	0.5	2.27	3.2
CVD822	2	4481	12.2767	2	149	41	18.4676	2	2	2	2	2	2				2	2	2	2	2	2		2	2	1	56	0.375839	106	130	122	85	78	126	81.5	97.6	96	2	1.7	5.67	4.54	0.6	4	0.54	2.14	2.02
CVD823	2	4243	11.6247	2	140	31	15.8163	2	2	2	2	2	2				2	2	2	2	2	2		2	2	1	56	0.4	85	108	110	65	60	109	62.5	71.9	54.5	0.6	0.1	5.53	4.62	0.66	3.2	0.61	1.47	1.86
CVD824	2	4116	11.2767	2	151	54	23.6832	2	2	2	2	2	2				2	2	2	2	2	2		2	2	1	75	0.496689	121	125	120	79	80	122.5	79.5	94.4	93.9	1.6	1.5	5.55	4.89	0.63	4.9	0.9	1.64	3.45	2.31	4.75	5.61
CVD825	2	4149	11.3671	2	140	40	20.4082	2	1	2	2	1	1				1	2	2	2	2	2	1	2	2	1	68	0.485714	101	109	105	65	60	107	62.5	65.2	54.9	0.4	0.1	5.6	4.45	0.89	5	1.11	2	3.01	2.77	4.91	4.57
CVD826	2	4169	11.4219	2	146	34	15.9505	2	2	2	2	2	2				2	2	2	2	2	2		1	2	1	51	0.349315	111	117	110	69	65	113.5	67	80.6	68.2	0.9	0.5	5.57	5.05	0.49	5.2	0.89	2.17	3.19
CVD827	2	4160	11.3973	2	160	75	29.2969	2	2	2	1	2	2				2	2	2	2	2	2		1	2	1	52	0.325	75	124	113	68	71	118.5	69.5	83.4	68.5	1	0.5	5.06	4.8	0.22	3.7	0.55	1.58	2.34
CVD829	2	4389	12.0247	2	159	38.5	15.2288	2	1	2	2	2	2				2	2	2	2	2	2		2	2	1	50	0.314465	92	111	106	66	68	108.5	67	51.8	61	0	0.3	5.32	4.36	0.15	4.3	1.13	1.72	2.35
CVD830	2	4302	11.7863	2	153	45	19.2234	1	2	2	2	1	2				2	2	2	2	2	2		1	2	1	59	0.385621	67	114	110	65	65	112	65	70.4	57.5	0.5	0.2	5.44	4.45	0.39	4.2	0.93	1.52	2.72
CVD831	2	4296	11.7699	2	161	56	21.6041	2	2	2	2	1	2				2	2	2	2	2	2		2	2	1	65	0.403727	83	117	120	57	59	118.5	58	82.8	28.2	0.9	-0.6	5.89	4.92	0.33	4.2	0.88	1.73	2.66	1.98	3.85	4.05
CVD832	2	4364	11.9562	2	147	35	16.197	2	2	2	2	2	2				2	2	2	2	2	2	1	1	2	1	45	0.306122	80	97	100	57	57	98.5	57	27.7	32.5	-0.6	-0.5	5.52	4.48	0.18	3.2	0.48	1.69	1.6
CVD833	2	4210	11.5342	2	151	41	17.9817	2	2	2	2	2	2	1	Glaucoma		2	2	2	2	2	2	1	1	2	1	57	0.377483	95	114	110	70	68	112	69	72.1	72	0.6	0.6	5.36	4.47	0.36	3.9	0.52	1.65	2.48
CVD834	2	4246	11.6329	2	158	47	18.8271	2	2	2	2	1	2				1	1	2	2	2	2		1	2	1	58	0.367089	80	119	115	71	76	117	73.5	81	81.1	0.9	0.9	5.02	4.07	0.24	4.8	0.6	1.74	3.36
CVD835	2	4116	11.2767	2	136	30	16.2197	1	2	2	2	2	2				1	2	2	2	2	2		2	2	1	51	0.375	81	99	95	65	64	97	64.5	32.2	64	-0.5	0.4	5	4.29	0.73	3	0.57	1.65	1.45
CVD836	2	4115	11.274	2	145	52	24.7325	2	2	2	1	2	2				2	2	2	2	2	2		1	2	1	77	0.531034	86	123	120	77	70	121.5	73.5	95	86	1.6	1.1	4.84	4.58	3.96	3.9	1.6	1.21	2.57	6.75	8.36	3.38
CVD837	2	4116	11.2767	2	138	35	18.3785	2	2	2	2	2	2				2	2	2	2	2	2		1	2	1	58	0.42029	81	103	110	60	60	106.5	60	65.4	47.2	0.4	-0.1	5.12	4.31	0.71	3.6	1.77	1.01	2.34
CVD838	2	4308	11.8027	2	141	45	22.6347	2	2	2	2	2	2				2	2	2	2	2	2		1	2	1	59	0.41844	88	115	117	78	70	116	74	89	87.8	1.2	1.2	5.17	4.94	0.42	3.4	0.53	1.42	2.2	2.69	4.28	2.97
CVD839	1	2811	7.70137	2	117	16	11.6882	2	2	2	2	2	2				2	2	2	2	2	2		2	2	1	42	0.358974	105	96	90	60	61	93	60.5	44.1	63.4	-0.1	0.3	4.91	4.48	0.42	4.2	0.92	1.54	2.81
CVD840	1	2798	7.66575	2	128	21	12.8174	2	2	2	2	2	1				2	2	2	2	1	2		1	2	1	43	0.335938	60	103	115	63	76	109	69.5	84.4	84	1	1	5.27	4.95	0.09	4.6	0.62	1.99	2.85
CVD841	1	2874	7.87397	2	130	23	13.6095	2	2	2	2	1	2				2	2	2	2	2	2		2	2	1	50	0.384615	60	105	115	63	76	110	69.5	85.2	83.1	1	1	5	4.68	0.54	5.2	0.48	2.45	3.14
CVD842	1	2547	6.97808	2	124.5	18	11.6127	2	2	2	2	2	2				2	2	2	2	2	2		2	2	1	41	0.329317	80	95	99	55	62	97	58.5	48	51.8	0	0	4.21	4.55	0.29	4.3	0.54	1.33	3.16
CVD843	1	2655	7.27397	2	118.5	18	12.8185	2	2	2	2	2	2				2	2	2	2	2	2		2	2	1	45	0.379747	83	121	110	80	70	115.5	75	97.4	95.2	1.9	1.7	4.37	4.11	0.59	3.4	0.47	1.69	1.89
CVD844	1	2651	7.26301	2	128.5	24.5	14.8375	1	2	2	2	2	2				2	2	2	2	2	2		2	2	1	46	0.357977	90	100	98	61	65	99	63	50.9	64.9	0	0.4	5.4	4.28	0.2	3.8	0.44	1.64	2.38
CVD845	1	2758	7.55616	2	124	24	15.6087	2	2	2	2	2	2				2	2	2	2	2	2		1	2	1	49	0.395161	87	113	112	77	67	112.5	72	93	90.3	1.5	1.3	4.8	4.92	0.21	3.9	0.85	1.79	2.32	1.56	4.35	15.6889
CVD846	1	2825	7.73973	2	130	25.6	15.1479	2	2	2	2	2	2				2	2	2	2	2	2		2	2	1	47	0.361538	89	125	117	88	86	121	87	98.2	99.5	2.1	2.6	4.96	4.48	0.45	4.2	0.52	1.66	2.82	2.3	4.24	8.9796
CVD847	1	2595	7.10959	2	122	18	12.0935	2	2	2	2	2	2				2	2	2	2	2	2		2	2	1	49	0.401639	97	108	103	60	56	105.5	58	80.4	52.1	0.9	0.1	4.78	5.28	4.62	3.1	0.35	1.62	1.59
CVD848	1	2655	7.27397	2	127	21	13.02	2	2	2	2	2	1				2	2	2	2	2	2		2	2	1	44	0.346457	92	101	103	63	64	102	63.5	64	67.7	0.4	0.5	5.1	4.96	1.14	4.1	0.66	1.67	2.57
CVD849	1	2651	7.26301	2	123	24.6	16.2602	2	2	2	2	2	2				2	2	2	2	2	2		1	2	1	51	0.414634	99	114	117	75	64	115.5	69.5	96.3	86.1	1.8	1.1	5.44	5.68	0.11	3.3	0.35	1.67	1.94	1.95	3.06	3.3904
CVD850	1	2652	7.26575	2	122.5	26.5	17.6593	2	1	2	2	1	1				2	2	2	2	2	2		1	2	1	57	0.465306	99	134	89	76	53	111.5	64.5	92.2	73.8	1.4	0.6	X	7.07	0.23	4.3	0.64	1.5	2.89	2.69	5.24	5.006
CVD851	1	2655	7.27397	2	128	26	15.8691	2	2	2	2	2	2				2	2	2	2	2	2		1	2	1	51	0.398438	96	102	99	67	66	100.5	66.5	57.3	76.2	0.2	0.7	5.23	4.29	0.19	5	0.69	2.28	3.05	2.07	4.88	4.6996
CVD852	1	2719	7.44932	2	135	53	29.0809	1	2	2	2	1	2				2	2	2	2	1	2		2	2	1	73	0.540741	96	123	116	83	78	119.5	80.5	96.2	96.8	1.8	1.9	5.33	5.37	6.15	4	1.53	1.17	2.58	7.86	11.54	2.0149
CVD853	1	2861	7.83836	2	134.5	37	20.453	2	2	2	2	2	2				2	2	2	2	2	2		2	2	1	58	0.431227	80	106	107	64	64	106.5	64	71.4	64.4	0.6	0.4	5.13	4.54	2.92	4.5	0.69	1.39	3.21	4.91	6.64	7.2786
CVD854	1	2655	7.27397	2	130	24	14.2012	2	2	2	2	2	2				2	2	2	2	2	2		2	2	1	46	0.353846	117	153	106	82	59	129.5	70.5	99.8	85	2.9	1	4.48	4.47	1.88	3	0.25	1.69	1.45
CVD855	1	2651	7.26301	2	130	26	15.3846	2	2	2	2	2	2				2	2	2	2	2	2		1	2	1	51	0.392308	101	119	111	54	74	115	64	93.3	67.1	1.5	0.4	5.4	4.78	0.14	4.7	1.88	1.88	2.91	1.58	3.99	5.6809
CVD856	1	2655	7.27397	2	130	26	15.3846	2	1	2	1	2	1				2	2	2	2	2	2	1	2	2	1	52	0.4	91	104	103	57	62	103.5	59.5	65.7	51.3	0.4	0	4.87	5.17	0.42	4.8	3.15	0.99	3.52	2.14	4.15	5.2648
CVD857	1	2624	7.18904	2	131	30	17.4815	2	2	2	2	2	1				2	2	2	2	2	2		1	2	1	54	0.412214	101	98	106	69	60	102	64.5	58.9	68	0.2	0.5	5.19	3.72	0.1	3.8	0.99	1.38	2.44	1.69	4.04	24.1119
CVD858	1	2752	7.53973	2	123	20	13.2196	2	2	2	2	2	2				2	2	2	2	2	2		1	2	1	47	0.382114	87	134	94	99	61	114	80	95.1	98	1.7	2	4.83	5.42	0.26	3.8	0.92	1.46	2.51
CVD859	1	2681	7.34521	2	130	23.7	14.0237	2	2	2	2	2	2				2	2	2	2	2	2		1	2	1	49	0.376923	63	111	93	93	62	102	77.5	60.4	95.3	0.3	1.7	5.18	5.41	0.51	3.6	0.61	1.89	1.9
CVD860	1	2720	7.45205	2	127	24.5	15.19	1	2	2	2	2	2				2	2	2	2	2	2		1	2	1	50	0.393701	108	125	122	69	74	123.5	71.5	99.2	88.3	2.4	1.2	4.96	4	0.14	4.9	0.35	2.54	2.75	2.85	4.67	2.0701
CVD861	1	2743	7.51507	2	130	40	23.6686	2	2	2	2	2	2				2	2	2	2	2	2		2	2	1	68	0.523077	116	122	113	83	68	117.5	75.5	96	93.3	1.7	1.5
CVD862	1	2755	7.54795	1	130	24.3	14.3787	2	2	2	2	2	2				2	2	2	2	2	2		1	2	1	47	0.361538	79	105	106	65	61	105.5	63	72.8	64	0.6	0.4	4.42	3.3	0.1	3.6	0.84	1.42	2.17	1.8	4.26	5.2383
CVD863	1	2895	7.93151	2	130	20.7	12.2485	2	2	2	2	2	2				2	2	2	2	2	2		1	2	1	45	0.346154	69	102	99	64	56	100.5	60	55.5	53.7	0.1	0.1	5.52	3.87	1.46	4.8	0.92	1.56	3.16
CVD864	1	2977	8.15616	2	130	42	24.8521	2	2	2	2	2	2				2	2	2	2	2	2		1	2	1	62	0.476923	101	117	118	88	86	117.5	87	96.1	99.5	1.8	2.6
CVD865	1	2680	7.34247	2	123	19	12.5587	2	2	2	2	2	2				2	2	2	2	2	2		2	2	1	47	0.382114	68	86	88	61	60	87	60.5	17.6	60.4	-0.9	0.3	5.3	4.66	0.73	3.6	1.34	1.2	2.25
CVD866	1	2822	7.73151	2	131	24.5	14.2766	2	2	2	2	2	2				2	2	2	2	2	2	1	2	2	1	45	0.343511	85	122	106	78	75	114	76.5	91.8	94.2	1.4	1.6	4.85	4.54	1.37	5.1	1.21	1.8	3.39
CVD867	1	2655	7.27397	2	122.5	23.8	15.8601	2	2	2	2	2	2				2	2	2	2	2	2		2	2	1	49	0.4	67	104	99	56	48	101.5	52	67.9	30.7	0.5	-0.5	4.93	4.48	0.36	4.3	0.46	2.07	2.51	2.56	4.49	11.2129
CVD868	1	2904	7.95616	2	124	21.6	14.0479	2	2	2	2	2	2				1	2	2	2	2	2	1	1	2	1	46	0.370968	87	107	98	52	78	102.5	65	70.2	74.5	0.5	0.7	5.12	4.28	0.24	3.8	0.71	1.73	2.23
CVD869	1	2589	7.09315	2	125.5	31	19.6822	2	1	1	1	1	1				2	2	2	1	2	2		2	2	1	55	0.438247	69	113	109	66	68	111	67	89.6	78.9	1.3	0.8	4.96	4.46	1.31	4.1	2.05	1	4.97	4.37	6.21	4.3015
CVD870	1	2655	7.27397	1	128	27	16.4795	1	1	1	1	2	2				2	2	2	2	2	2	1	2	2	1	48	0.375	80	122	102	90	65	112	77.5	86.6	94.2	1.1	1.6	5.16	6.37	1.43	4.8	0.61	1.65	3.26	4.68	6.69	3.4227
CVD871	1	2740	7.50685	1	137	40.8	21.738	2	2	2	2	2	1				2	2	2	2	2	2		2	2	1	67	0.489051	92	124	122	80	75	123	77.5	96.9	92.1	1.9	1.4	5.32	8.71	0.6	5.5	0.73	1.44	4.15	1.75	4.12	3.4106
CVD872	1	2819	7.72329	1	128	25	15.2588	2	2	2	2	2	2				2	2	2	2	2	2		2	2	1	47	0.367188	82	109	107	62	45	108	53.5	78.7	31.1	0.8	-0.5	4.58	4.83	0.71	4.7	0.6	1.88	2.96	2.34	4.55	5.3046
CVD873	1	2655	7.27397	1	130	35	20.7101	2	2	2	2	2	1				2	2	2	2	2	2		2	2	1	59	0.453846	92	124	122	80	75	123	77.5	98	93.8	2.1	1.5	5.67	6.56	0.76	3.9	0.54	1.6	2.51	3.05	5.14	13.1771
CVD874	1	2651	7.26301	2	123	19	12.5587	2	2	2	2	2	2				2	2	2	2	2	2		2	2	1	47	0.382114	75	109	109	66	69	109	67.5	87.8	81.6	1.2	0.9	5.19	6.13	0.34	4.4	0.68	1.69	2.99
CVD875	1	2652	7.26575	2	130	24	14.2012	2	2	2	2	2	2				2	2	2	2	2	2		2	2	1	55	0.423077	96	124	116	80	73	120	76.5	97.6	94.3	2	1.6	4.44	9.09	0.27	4	0.6	1.69	2.54
CVD876	1	2818	7.72055	2	127.5	23.7	14.579	2	2	2	2	2	2				2	2	2	2	2	2		1	2	1	52	0.407843	73	107	120	59	73	113.5	66	92.7	75.4	1.5	0.7	4.88	6.53	11.78	3.2	0.39	1.63	1.7
CVD878	1	2723	7.46027	2	130	32	18.9349	2	2	2	1	2	2				2	2	2	2	2	2		2	2	1	55	0.423077	95	104	105	72	62	104.5	67	69.4	76.5	0.5	0.7	5.48	5.8	0.31	4.5	1.76	0.87	3.43	1.98	4.77	4.3267
CVD879	1	2728	7.47397	2	128.5	24	14.5347	2	2	2	2	2	2				2	2	2	2	2	2		2	2	1	49	0.381323	82	104	93	80	45	98.5	62.5	49.4	63.4	0	0.3	4.86	7.4	0.44	4.7	0.71	1.86	3
CVD880	3	5759	15.7781	1	171.5	76	25.8396	1	2	2	2	2	2				2	2	2	2	2	2		2	2	1	81	0.472303	82	133	132	72	74	132.5	73	94.4	74.9	1.6	0.7	5.12	4.45	0.59	3.5	0.73	1.34	2.12	3.06	4.27	2.7878
CVD881	3	5504	15.0795	1	171	74	25.3069	1	1	1	1	2	1				2	1	2	2	2	2		2	2	1	78	0.45614	81	151	141	79	72	146	75.5	99.8	82.6	2.9	0.9	5.32	3.41	0.29	3.9	1.41	1.34	2.3
CVD882	3	5814	15.9288	1	174	60	19.8177	1	2	2	2	1	2				2	2	2	2	2	2		2	2	1	65	0.373563	78	124	120	99	72	122	85.5	69.3	95.5	0.5	1.7	5.54	4.3	13.82	4.5	0.6	1.84	2.87
CVD883	3	5393	14.7753	1	158	47	18.8271	2	2	2	2	2	2				2	2	2	2	2	2		1	2	1	61	0.386076	86	126	131	79	75	128.5	77	96.1	90	1.8	1.3	5.73	4.68	0.84	4.1	0.74	1.32	2.75
CVD884	3	5599	15.3397	1	164	84	31.2314	2	2	2	2	2	2				2	2	2	2	2	2		1	2	1	90	0.54878	78	137	135	74	72	136	73	98.7	79.6	2.2	0.8	4.7	4.55	1.01	4.8	0.87	1.09	3.62	3.98	5.05	2.7008
CVD885	3	5393	14.7753	1	159	43	17.0088	2	2	2	2	2	2				2	2	2	2	2	2		1	2	1	59	0.371069	86	131	124	73	71	127.5	72	95	79.8	1.6	0.8	5.76	4.61	0.38	4	0.91	1.33	2.64
CVD886	3	5573	15.2685	1	164	60	22.3081	2	2	2	2	1	2				2	2	2	1	2	2		2	2	1	68	0.414634	92	150	144	77	69	147	73	99.9	79.7	3.3	0.8	5.66	5.51	12.94	4.1	0.95	1.07	3.01	12.57	16.04	2.3813
CVD887	3	5927	16.2384	1	171.5	89	30.2595	2	2	2	1	2	1				2	2	2	2	2	2		1	2	1	89	0.51895	91	148	139	72	67	143.5	69.5	99.5	62.6	2.6	0.3	5.18	4.63	2.73	4.4	1.92	1	3.03	5.33	7.14	1.9636
CVD888	3	6155	16.863	1	171	63	21.5451	2	2	2	2	2	2				2	2	2	2	2	2		2	2	1	70	0.409357	67	128	132	77	88	130	82.5	88.9	91.3	1.2	1.4	5.01	4.07	0.92	4	0.48	1.05	3.04	1.88	4.12	2.4719
CVD889	3	6031	16.5233	1	170	59	20.4152	2	2	2	2	2	2				2	2	2	2	2	2		2	2	1	61	0.358824	64	125	153	69	66	139	67.5	98.4	55.5	2.1	0.1	5.15	3.74	0.15	4.1	0.63	1.91	2.28	1.67	3.74	4.0268
CVD890	3	5954	16.3123	1	181	60	18.3145	2	2	2	2	2	2				2	2	2	2	2	2		2	2	1	65	0.359116	60	110	116	76	60	113	68	26.8	51.1	-0.6	0	5.41	4.51	0.55	3.5	0.51	1.48	2.15
CVD891	3	6112	16.7452	1	172	62	20.9573	2	2	2	2	2	2				2	2	2	2	2	2		1	2	1	94	0.546512	93	119	114	72	71	116.5	71.5	47.6	66	-0.1	0.4	5.24	4.71	0.39	4.3	0.68	1.99	2.57	2.45	3.92	3.7882
CVD892	3	5881	16.1123	1	169	73	25.5593	2	2	2	2	1	2				2	2	2	2	2	2		2	2	1	75	0.443787	79	128	129	83	55	128.5	69	89.6	63.2	1.3	0.3	5.25	5.48	0.25	4	0.56	1	3.13	1.96	3.98	0.9662
CVD893	3	5534	15.1616	1	157	58.5	23.7332	2	1	2	1	2	2				2	2	2	2	2	2		2	2	1	58	0.369427	73	139	136	62	65	137.5	63.5	99.5	54.7	2.6	0.1	5.22	4.65	0.23	3.6	0.77	1.25	2.28	2	4.17	3.8866
CVD894	3	6147	16.8411	1	163	46	17.3134	2	2	2	2	2	1				1	1	2	2	2	2		1	2	1	57	0.349693	78	166	166	96	100	166	98					5.11	4.25	0.16	3.6	0.75	1.11	2.4
CVD895	3	5665	15.5205	1	177	53	16.9172	2	2	2	2	2	2				2	2	2	2	2	2		2	2	1	58	0.327684	79	141	128	71	73	134.5	72	94.9	69.8	1.6	0.5	5.18	4.59	2	3.1	0.61	1.36	1.73
CVD896	3	5527	15.1425	1	153	45	19.2234	1	2	2	1	2	2				1	1	2	1	2	2		2	2	1	64	0.418301	92	111	115	69	68	113	68.5	67	72.4	0.4	0.6	5.24	6.83	1.25	3.9	0.97	1.39	2.61
CVD897	3	5599	15.3397	1	162	106	40.3902	2	2	2	2	1	2				2	2	2	2	2	2	1	1	2	1	92	0.567901	81	128	119	70	64	123.5	67	87	63.3	1.1	0.3	5.22	4.68	6.95	3.3	0.37	1.16	2.28	8.49	10.31	1.4304
CVD898	3	5795	15.8767	1	169	99	34.6627	2	2	2	1	1	2				1	2	1	1	2	2		2	2	1	92	0.544379	70	156	151	71	62	153.5	66.5	100	55.8	3.6	0.1	4.66	6.62	5.32	5.1	1.11	0.92	4.05	6.57	8.58	3.2458
CVD899	3	6066	16.6192	1	162	48	18.2899	2	2	2	1	2	2				2	2	2	2	2	2		2	2	1	62	0.382716	76	125	122	74	74	123.5	74	83.3	79.2	1	0.8	5.2	5.11	0.17	3.8	0.78	1.3	2.65
CVD900	3	5599	15.3397	2	160	47	18.3594	1	1	1	1	2	2				2	2	2	2	2	2		2	2	1	58	0.3625	68	132	134	86	87	133	86.5	98.5	97.3	2.2	1.9	4.68	4.59	0.23	5.4	0.58	1.92	3.27
CVD901	3	5546	15.1945	2	162	57	21.7193	2	2	2	2	2	2				2	2	2	2	2	2		2	2	1	60	0.37037	91	117	104	77	84	110.5	80.5	49.2	91.2	0	1.4
CVD902	3	5441	14.9068	2	153	65	27.7671	2	2	2	2	2	2				2	2	2	2	2	2		1	2	1	73	0.477124	83	145	120	80	72							4.88	4.53	2.4	3.2	0.41	1.61	1.33	4.78	7.35	5.61
CVD904	3	6215	17.0274	2	149	48	21.6206	2	2	2	2	2	2				2	2	2	2	2	2		2	2	1	63	0.422819	67	113	111	63	68	112	65.5	65.8	52.6	0.4	0.1	5.41	6.25	0.88	4.7	1.86	1.04	3.09
CVD905	3	5570	15.2603	2	163	103	38.767	1	2	1	2	1	2				2	1	2	1	2	2		2	2	1	95	0.582822	76	125	131	76	78	128	77	94.7	84.5	1.6	1	X	4.8	3.6	1.02	1.69	1.68	3.06	6.26	8.62	3.53
CVD906	3	5540	15.1781	2	153	65	27.7671	2	2	2	2	2	1				2	2	2	2	2	2		1	2	1	69	0.45098	86	111	111	60	62	111	61	61.3	37.9	0.3	-0.3	5.34	6.5	0.23	4.5	0.8	1.66	2.89	1.98	3.69	2.09
CVD907	3	5902	16.1699	2	158	64.9	25.9974	1	2	2	1	2	2				2	2	2	2	2	2		1	2	1	68	0.43038	88	123	113	74	68	118	71	77.5	69.4	0.8	0.5	5.75	5.3	0.72	5.1	1.19	1.52	2.36	2.56	4.87	1.11
CVD908	3	5674	15.5452	1	169	79.5	27.8352	2	2	2	2	2	2				2	2	2	2	2	2		1	2	1	84	0.497041	72	133	127	54	55	130	54.5	93	19.5	1.5	-0.9	5.29	5.11	2.21	2.9	0.63	0.97	1.91	5.02	7.24	2.9584
CVD909	3	5599	15.3397	1	176	101	32.6059	2	2	2	2	2	2				2	2	2	2	2	2		2	2	1	87	0.494318	77	124	127	61	66	125.5	63.5	80.3	42.7	0.9	-0.2	5.48	5.21	0.57	3.8	1.11	1.17	2.57	2.68	4.84	4.2973
CVD910	3	6297	17.2521	1	160	120	46.875	2	2	2	2	2	2				2	2	2	2	2	2		1	2	1	118	0.7375	99	131	127	82	73	129	77.5	92.8	84.8	1.5	1	5.24	4.81	1.62	5.9	3.49	1	4.22	4.89	6.56	2.5823
CVD911	3	5726	15.6877	1	168	47.5	16.8296	2	2	2	2	2	2				2	2	2	2	2	2		2	2	1	68	0.404762	76	122	123	73	72	122.5	72.5	78.5	75.7	0.8	0.7	5.16	4.71	0.2	3.8	0.78	1.51	2.34
CVD912	3	5744	15.737	1	161	90	34.7209	2	2	2	2	2	2				2	2	2	2	2	2		1	2	1	86	0.534161	92	147	141	87	72	144	79.5	99.9	92	3	1.4
CVD913	3	5714	15.6548	1	164	42	15.6157	2	2	1	2	2	2				2	1	2	1	2	2		2	2	1	60	0.365854	96	110	109	68	57	109.5	62.5	38.9	46.1	-0.3	-0.1	5.61	8.6	0.12	4.9	1.26	1.28	3.66
CVD914	3	5599	15.3397	1	175	53	17.3061	2	2	2	2	2	2				2	2	2	2	2	2		2	2	1	92	0.525714	84	128	128	72	72	128	72	86.7	71.3	1.1	0.6	5.24	3.95	0.31	3.5	0.74	1.64	1.88
CVD915	3	5595	15.3288	1	176	106	34.22	1	2	2	2	2	1				2	2	2	2	2	2		2	2	1	110	0.625	101	153	150	80	82	151.5	81	99.9	90.7	3.3	1.3	8.13	16.04	2.8	9.5	10	1.12	2.74	5.27	7.32	0.7735
CVD916	3	6208	17.0082	1	168	51	18.0697	2	2	2	2	2	2				2	2	2	2	2	2		1	2	1	57	0.339286	120	128	133	78	74	130.5	76	91.2	79.5	1.4	0.8	5.26	3.77	2.62	3.7	1.08	1.33	2.3
CVD917	3	5582	15.2932	2	162	75.9	28.9209	2	2	2	2	2	1				2	2	2	2	1	2		2	2	2	74	0.45679	79	121	114	75	69	117.5	72	73.9	71.7	0.6	0.6
CVD918	2	4363	11.9534	2	155	36	14.9844	2	2	2	2	2	2				2	2	2	2	2	2		2	2	1	51	0.329032	81	110	110	71	70	110	70.5	61.6	74.6	0.3	0.7	5.6	4.96	0.18	3.9	1.26	1.67	2.11
CVD920	2	4044	11.0795	2	145	52	24.7325	2	2	2	2	2	2				2	2	2	2	2	2		2	2	1	78	0.537931	94	111	110	66	66	110.5	66	72.5	65.3	0.6	0.4	5.48	4.93	4.13	4.5	1.11	1.18	3.25	6.37	8.15	5.22
CVD921	2	4149	11.3671	2	144	33	15.9144	1	2	2	2	2	2				2	2	2	2	2	2		1	2	1	52	0.361111	93	122	113	76	77	117.5	76.5	90.2	91.4	1.3	1.4	5.28	5.38	0.04	4.8	0.64	2.02	2.08
CVD922	2	4173	11.4329	2	146	44	20.6418	2	2	2	2	2	2				2	2	2	2	2	2		2	2	1	58	0.39726	90	121	114	78	80	117.5	79	89.3	94.1	1.2	1.6	5.04	4.88	0.21	4.1	0.69	1.73	2.56	1.86	3.71	3.15
CVD923	3	5599	15.3397	1	155	67	27.8876	2	2	2	2	2	2				2	2	2	2	2	2		2	2	1	79	0.509677	88	140	128	64	62	134	63	99	53.6	2.3	0.1	5.5	7.49	2.34	4.5	0.71	1.12	3.46	5.5	7.08	4.453
CVD924	3	5595	15.3288	1	178	85	26.8274	1	2	2	1	3	3				2	2	2	2	2	2		2	1	1	79	0.44382	92	148	133	69	62	140.5	65.5	98.6	48.2	2.2	0	5.54	5.54	0.46	3.7	2.69	0.92	2.45	2.12	4.63	2.6613
CVD925	3	5599	15.3397	1	160	51	19.9219	2	2	2	2	2	2				2	2	2	2	2	2		1	2	1	63	0.39375	85	126	130	75	73	128	74	94.6	83.5	1.6	1	5.18	5.67	2.94	2.8	1.07	0.97	1.79
CVD926	3	5602	15.3479	1	175	54	17.6327	2	2	2	2	2	2				2	2	2	2	2	2		1	2	1	61	0.348571	76	128	122	63	62	125	62.5	79.9	39.8	0.8	-0.3	5.23	6.38	0.44	3.1	0.75	1.44	1.73
CVD927	3	5650	15.4795	1	181	69	21.0616	2	2	2	2	2	2				2	2	2	2	2	2		2	2	1	67	0.370166	77	125	131	71	67	128	69	82	58	0.9	0.2	5.5	5.27	5.8	2.8	0.46	1.02	1.79	8.37	10.21	2.5508
CVD928	3	5569	15.2575	1	164	114	42.3855	2	2	2	2	2	2				2	2	2	2	2	2		2	2	2	104	0.634146	111	156	135	94	84	145.5	89	99.9	98.6	3.1	2.2
CVD929	3	5819	15.9425	1	162	82.7	31.512	2	2	2	1	2	2				2	2	2	2	2	2		1	2	2	82	0.506173	91	140	133	64	69	136.5	66.5	98.8	60	2.3	0.3	5.43	6.85	3.29	2.8	0.78	1.23	1.46	5.09	7.82	1.17
CVD930	3	5895	16.1507	1	178	56	17.6745	2	2	2	2	2	2				1	1	2	1	2	2		2	2	1	62	0.348315	81	148	141	71	71	144.5	71	99.3	63.8	2.4	0.4	5.59	5.69	0.3	4.1	1.8	0.86	3.18
CVD931	3	6244	17.1068	1	164	118	43.8727	2	2	2	2	2	2				2	2	2	2	2	2		2	1	1	102	0.621951	87	129	125	70	66	127	68	87.6	57.2	1.2	0.2	5.25	5.3	9.67	3.1	0.61	1.14	2.18	9.84	13.69	1.47
CVD932	3	5833	15.9808	1	171	57	19.4932	2	2	2	2	2	2				2	2	2	2	2	2		2	2	1	66	0.385965	81	131	131	72	70	131	71	92.5	68.8	1.4	0.5	5.2	6.39	0.58	3.8	0.88	1.12	2.64
CVD933	3	5894	16.1479	1	168	125	44.2885	1	2	2	2	2	2				2	2	2	2	2	2		2	2	1	107	0.636905	90	131	128	71	70	129.5	70.5	91.7	68.4	1.4	0.5
CVD934	3	6403	17.5425	1	172	55	18.5911	2	2	2	2	1	2				2	2	2	2	2	2		1	2	1	61	0.354651	70	138	127	65	69	132.5	67	90.6	44.7	1.3	-0.1	5.28	3.55	0.33	4.2	1.18	1.79	2.47
CVD935	3	5777	15.8274	1	169	87.6	30.6712	2	2	2	2	1	2				2	2	2	2	2	2		2	1	1	80	0.473373	74	129	135	69	62	132	65.5	94.8	52.6	1.6	0.1	5.13	3.81	0.26	5.1	1.54	0.97	4.11	2.15	4.41	2.39
CVD936	3	5811	15.9205	1	152	44	19.0443	2	2	2	2	1	2				2	2	2	2	2	2		2	2	1	58	0.381579	91	125	126	62	71	125.5	66.5	93.1	62.4	1.5	0.3	5.1	4.76	0.61	3.6	1	1.12	2.64
CVD937	3	5814	15.9288	1	161	59	22.7615	2	2	2	2	1	2				2	2	2	2	2	2		1		1	65	0.403727	78	133	127	75	74	130	74.5	95.5	83.1	1.7	1	5.53	4.99	0.47	3.8	1.47	1.08	2.56	1.89	4.09	2.8592
CVD938	3	5843	16.0082	1	158	85	34.049	2	2	2	2	2	2				2	2	2	2	2	2		1	2	2	92	0.582278	154	156	165	88	90	160.5	89					The entered value is greater than the maximum allowed.
CVD939	3	5366	14.7014	1	168	66	23.3844	2	2	2	2	1	2				2	2	2	2	2	2		2	2	2	67	0.39881	67	139	128	74	68	133.5	71	97.2	72.8	1.9	0.6
CVD940	1	2448	6.70685	1	123	19.5	12.8892	2	1	2	1	2	2				2	1	2	2	2	2		2	2	1	48	0.390244	74	106	106	72	73	106	72.5	74.8	89.5	0.7	1.3
CVD941	1	2511	6.87945	1	127	23.8	14.756	2	2	2	2	2	2				2	2	2	2	2	2		2	2	1	50	0.393701	71	124	115	69	76	119.5	72.5	96.3	87.9	1.8	1.2
CVD942	1	2720	7.45205	1	130	23.1	13.6686	1	2	2	2	1	1				2	2	2	2	1	2		1	2	1	46	0.353846	63	103	104	65	51	103.5	58	60.3	44.2	0.3	-0.1
CVD943	1	2644	7.24384	1	126	22.7	14.2983	2	2	2	2	2	2				2	2	2	2	2	2		2	2	1	48	0.380952	83	105	111	66	64	108	65	79.1	70.5	0.8	0.5
CVD944	1	2685	7.35616	1	130	25	14.7929	2	2	2	2	2	2				2	2	2	2	2	2		1	2		48	0.369231	62	107	109	68	73	108	70.5	74.8	82.4	0.7	0.9
CVD945	1	2437	6.67671	1	118	18.5	13.2864	2	2	2	2	2	1				2	2	2	2	2	2		2	2	1	43	0.364407	82	86	88	56	54	87	55	19	44.5	-0.9	-0.1
CVD946	1	2547	6.97808	1	126	28	17.6367	2	2	2	2	2	2				2	2	2	2	2	2		2	2	1	47	0.373016	88	110	112	70	65	111	67.5	85.3	77.5	1.1	0.8
CVD947	1	2664	7.29863	2	124	21	13.6576	2	2	2	2	2	2				2	2	2	2	2	2		1	2	2	50	0.403226	94	103	101	67	70	102	68.5	67.9	83.5	0.5	1
CVD948	1	2761	7.56438	2	127	23	14.26	2	2	2	2	2	2				2	2	2	2	2	2		2	2	2	47	0.370079	90	99	100	65	65	99.5	65	55.3	72.6	0.1	0.6
CVD949	1	2655	7.27397	2	126	27	17.0068	2	2	2	2	2	2				2	2	2	2	2	2		2	2	2	51	0.404762	70	132	116	80	70	124	75	99.4	93.7	2.5	1.5
CVD950	1	2939	8.05205	1	127	23	14.26	2	2	2	2	2	2				2	2	2	2	2	2		2	2	1	45	0.354331	85	107	110	72	65	108.5	68.5	82.4	79.6	0.9	0.8	5.41	5.62	0.34	4.5	0.56	1.96	2.81	1.68	4.25	4.4234
CVD951	1	2962	8.11507	1	129	27	16.225	2	2	2	2	2	2				2	2	2	2	2	2		2	2	1	48	0.372093	88	101	95	71	60	98	65.5	44.8	70.1	-0.1	0.5	5.85	6.33	0.58	3.3	1.03	1.11	2	2.2	5.14	4.6654
CVD952	1	2655	7.27397	1	130	21	12.426	2	2	2	2	2	2				1	2	2	2	1	2		2	2	1	49	0.376923	85	125	120	75	72	122.5	73.5	97.8	88.3	2	1.2	5.53	4.5	1.11	3.1	0.71	0.96	2.27	3.85	5.69	2.87
CVD953	1	2651	7.26301	2	129	30	18.0278	2	2	2	2	2	2				2	2	2	2	2	2		2	2	1	55	0.426357	87	112	109	74	67	110.5	70.5	86.5	85.5	1.1	1.1	5.03	5.65	0.94	3.2	0.32	1.34	2.12	2.98	5.55	4.2262
CVD954	1	3132	8.58082	2	131	54	31.4667	2	2	2	2	2	1				2	2	2	2	2	2		2	2	1	79	0.603053	93	116	101	64	65	108.5	64.5	80.8	68.8	0.9	0.5	5.6	5.88	4.59	3.5	1.07	0.8	2.61	6.37	8.95	2.1332
CVD955	1	2603	7.13151	2	129	21.9	13.1603	2	2	2	2	2	2				2	2	2	2	2	2		2	2	2	48	0.372093	65	104	110	81	75	107	78	77.7	95.9	0.8	1.7
CVD956	1	2965	8.12329	1	126	18.6	11.7158	2	2	2	2	2	2				2	2	2	2	2	2		1	2	2	43	0.34127	92	100	95	69	69	97.5	69	48.4	81.5	0	0.9
CVD957	1	2579	7.06575	1	123	20	13.2196	2	2	2	2	2	2				2	2	2	2	2	2		2	2	2	45	0.365854	86	103	115	69	60	109	64.5	84.3	71.3	1	0.6
CVD958	1	2627	7.19726	1	128	22	13.4277	2	2	2	2	2	2				2	2	2	2	2	2		1	2	2	46	0.359375	80	125	103	49	60	114	54.5	90	34.2	1.3	-0.4
CVD959	1	2592	7.10137	1	115	20	15.1229	2	2	2	2	2	1				2	1	2	1	1	2		2	2	2	43	0.373913	99	112	101	75	71	106.5	73	88.1	93.1	1.2	1.5
CVD960	1	2766	7.57808	2	126	23	14.4873	2	2	2	2	2	2				2	2	2	2	2	2		2	2	2	51	0.404762	94	114	114	76	70	114	73	93.9	91.2	1.6	1.4
CVD961	1	2615	7.16438	2	130	28	16.568	1	1	2	1	1	2				2	2	2	2	2	2		2	2	2	54	0.415385	81	109	112	72	65	110.5	68.5	85.7	80.3	1.1	0.9
CVD962	1	2305	6.31507	2	122	22	14.781	2	2	2	2	2	2				2	2	2	2	2	2		1	2	2	53	0.434426	90	116	102	79	80	109	79.5	87.1	97.7	1.1	2
CVD963	1	2655	7.27397	2	134	54	30.0735	2	2	2	2	2	2				2	2	2	2	2	2		2	2	2	80	0.597015	99	134	118	69	87	126	78	99.2	95	2.4	1.6
CVD964	1	2894	7.92877	2	124	24	15.6087	2	2	2	2	2	2				2	2	2	2	2	2		2	2	2	57	0.459677	93	110	100	83	65	105	74	77.9	93	0.8	1.5
CVD965	1	2535	6.94521	2	122	24	16.1247	2	2	2	2	2	1				2	2	2	2	2	2		2	2	2	61	0.5	88	104	115	62	62	109.5	62	89	66.1	1.2	0.4
CVD966	1	2717	7.44384	2	120	23	15.9722	2	2	2	2	1	1				2	2	2	2	2	2		2	2	2	57	0.475	77	128	120	80	82	124	81	99.7	98.6	2.7	2.2
CVD967	1	2655	7.27397	2	128	22	13.4277	2	2	2	2	2	2				2	2	2	2	2	2		2	2	2	54	0.421875	76	109	98	50	55	103.5	52.5	68.1	28.6	0.5	-0.6
CVD968	1	2651	7.26301	2	130	25	14.7929	2	2	2	2	2	1				2	2	2	2	2	2		1	2	2	50	0.384615	83	116	112	75	70	114	72.5	92	88.9	1.4	1.2
CVD969	1	2615	7.16438	2	130	40	23.6686	2	2	2	2	2	2				2	2	2	2	2	2		2	2	2	72	0.553846	85	116	105	63	68	110.5	65.5	85.7	71.8	1.1	0.6
CVD970	1	2742	7.51233	2	127	26	16.12	1	2	2	2	2	1				2	2	2	2	2	2		2	2	2	57	0.448819	83	108	115	60	60	111.5	60	89.9	55.7	1.3	0.1
CVD971	1	2798	7.66575	2	131	31	18.0642	2	2	2	2	2	2				2	2	2	2	2	2		1	2	2	59	0.450382	87	124	113	70	70	118.5	70	96.5	83.7	1.8	1
CVD972	1	2860	7.83562	2	122	22	14.781	2	2	2	2	2	2				2	2	2	2	2	2		1	2	2	52	0.42623	88	122	110	65	70	116	67.5	97	82.1	1.9	0.9
CVD973	3	5390	14.7671	1	161	66	25.462	2	2	2	2	2	2				2	2	2	2	2	2		2	2	1	68	0.42236	91	120	115	70	75	117.5	72.5	74	80.1	0.6	0.8
CVD974	3	6489	17.7781	1	177	126	40.2183	2	2	2	2	2	2				2	2	2	2	2	2		2	2	1	107	0.60452	101	140	140	80	85	140	82.5	26.8	60.4	-0.6	0.3
CVD975	3	5647	15.4712	1	169	50	17.5064	2	2	2	1	2	2				2	2	2	2	2	2		2	2	1	62	0.366864	86	110	105	65	70	107.5	67.5	26.8	60.4	-0.6	0.3
CVD976	3	5776	15.8247	1	165	48	17.6309	2	2	2	2	2	2				2	2	2	2	2	2		2	2	1	62	0.375758	79	125	120	74	65	122.5	69.5	81	68.3	0.9	0.5
CVD977	3	5967	16.3479	1	154	54	22.7694	2	2	2	1	2	2				2	2	2	2	2	2		1	2	1	58	0.376623	79	110	105	80	79	107.5	79.5	40	92.1	-0.3	1.4
CVD978	3	6294	17.2438	1	165	83	30.4867	1	2	2	2	2	2				2	2	2	2	2	2		1	2	2	80	0.484848	77	128	119	60	67	123.5	63.5	78.1	40.2	0.8	-0.2
CVD979	3	6330	17.3425	1	163	83	31.2394	2	2	2	2	2	2				2	2	2	2	2	2		1	2	2	79	0.484663	94	117	120	68	60	118.5	64	64.3	42.3	0.4	-0.2
CVD980	1	2722	7.45753	1	115	20	15.1229	2	2	2	2	2	2				2	2	2	2	2	2		2	2	2	43	0.373913	88	100	110	65	60	105	62.5	86.4	71.8	1.1	0.6
CVD981	1	2442	6.69041	2	125	20	12.8	2	2	2	2	2	2		G6PD		2	2	2	2	2	2		2	2	2	44	0.352	83	128	103	98	65	115.5	81.5	95.3	98.3	1.7	0.1
CVD982	1	2583	7.07671	2	125	27	17.28	2	2	2	2	2	2				2	2	2	2	2	2		2	2	2	56	0.448	86	106	109	68	73	107.5	70.5	82.7	87.1	0.9	1.1
CVD983	1	2701	7.4	1	128.5	27	16.3515	2	2	2	2	2	1				2	2	2	2	2	2		2	2	2	48	0.373541	88	100	101	59	55	100.5	57	51.2	42	0	-0.2
CVD984	1	2768	7.58356	1	115	17.5	13.2325	2	2	2	2	2	2				2	2	2	2	2	2		2	2	2	47	0.408696	79	101	110	66	60	105.5	63	87.7	73.1	1.2	0.6
CVD985	1	2876	7.87945	1	124	22	14.308	2	2	2	2	2	2				2	2	2	2	2	2		2	2	2	44	0.354839	90	102	95	63	65	98.5	64	54.5	69.3	0.1	0.5
CVD986	1	2790	7.64384	1	119	20.5	14.4764	2	2	2	2	2	2				2	2	2	2	2	2		2	2	2	42	0.352941	78	99	95	56	60	97	58	57.2	54	0.2	0.1
[truncated: 24 more columns]

## Sheet: Values Interpretation
As-Adult Centile	Values
<5th percentile	1
5th to <85th percentile	2
85th to <95th percentile	3
95th to <98th percentile	4
>=98th percentile	5
